# Supplementary material for: Exosomal miR-30d-5p of neutrophils induces M1 macrophage polarization and primes macrophage pyroptosis in sepsis-related acute lung injury
Source: Crit Care. 2021 Oct 12;25:356. doi: 10.1186/s13054-021-03775-3 (PMC8507252; doi:10.1186/s13054-021-03775-3)
Supplement: Supplementary file 3 — Additional file 3. Proteomic data [file 13054_2021_3775_MOESM3_ESM.xlsx]

## Sheet: Sheet1
Protein accession	Protein description	TNF-Exo/PBS-Exo treated BMDM Ratio	Regulated Type	P value	Gene name	MW [kDa]	Coverage [%]	Peptides	PSMs	Unique peptides	TNF-Exo1	TNF-Exo2	TNF-Exo3	PBS-Exo1	PBS-Exo2	PBS-Exo3	Subcellular localization	Biological Process	Cellular Component	Molecular Function	KEGG KO No.	KEGG Gene	KEGG pathway	IPR ID	Domain description
P30882	C-C motif chemokine 5 OS=Mus musculus OX=10090 GN=Ccl5 PE=1 SV=2	6.575	Up	0.0028989	Ccl5	10.071	30.8	3	5	3	1.057	2.041	2.221	0.363	0.214	0.232	extracellular	GO:0044085 cellular component biogenesis; GO:0044700 single organism signaling; GO:0002694 regulation of leukocyte activation; GO:0010941 regulation of cell death; GO:0050796 regulation of insulin secretion; GO:0009891 positive regulation of biosynthetic process; GO:0070555 response to interleukin-1; GO:0031347 regulation of defense response; GO:0044237 cellular metabolic process; GO:0009607 resp…	GO:0005615 extracellular space; GO:0044421 extracellular region part; GO:0044464 cell part; GO:0005622 intracellular; GO:0005737 cytoplasm; GO:0044424 intracellular part; GO:0005623 cell; GO:0005576 extracellular region;	GO:0016773 phosphotransferase activity, alcohol group as acceptor; GO:0043621 protein self-association; GO:0005102 receptor binding; GO:0046983 protein dimerization activity; GO:0016787 hydrolase activity; GO:0005515 protein binding; GO:0019207 kinase regulator activity; GO:0004672 protein kinase activity; GO:0016004 phospholipase activator activity; GO:0098772 molecular function regulator; GO:00…	K12499	CCL5; C-C motif chemokine 5	mmu04060 Cytokine-cytokine receptor interaction; mmu04061 Viral protein interaction with cytokine and cytokine receptor; mmu04062 Chemokine signaling pathway; mmu04620 Toll-like receptor signaling pathway; mmu04621 NOD-like receptor signaling pathway; mmu04623 Cytosolic DNA-sensing pathway; mmu04668 TNF signaling pathway; mmu05020 Prion diseases; mmu05142 Chagas disease (American trypanosomiasis)…	IPR001811;	Chemokine interleukin-8-like domain;
Q9JM51	Prostaglandin E synthase OS=Mus musculus OX=10090 GN=Ptges PE=1 SV=1	5.032	Up	0.0167563	Ptges	17.285	12.4	4	5	4	1.058	1.993	2.051	0.618	0.204	0.192	extracellular	GO:0001101 response to acid chemical; GO:0016053 organic acid biosynthetic process; GO:1901568 fatty acid derivative metabolic process; GO:0044699 single-organism process; GO:0009058 biosynthetic process; GO:0044255 cellular lipid metabolic process; GO:0044237 cellular metabolic process; GO:0008285 negative regulation of cell proliferation; GO:0008610 lipid biosynthetic process; GO:0009607 respon…	GO:0043229 intracellular organelle; GO:0016020 membrane; GO:0005635 nuclear envelope; GO:0044446 intracellular organelle part; GO:0031967 organelle envelope; GO:0005737 cytoplasm; GO:0012505 endomembrane system; GO:0031224 intrinsic component of membrane; GO:0044424 intracellular part; GO:0005623 cell; GO:0016021 integral component of membrane; GO:0044422 organelle part; GO:0005641 nuclear envelo…	GO:0072341 modified amino acid binding; GO:0016853 isomerase activity; GO:0042277 peptide binding; GO:0003824 catalytic activity; GO:0005488 binding; GO:0043167 ion binding; GO:0004667 prostaglandin-D synthase activity; GO:0043168 anion binding; GO:0033218 amide binding; GO:0016860 intramolecular oxidoreductase activity; GO:0043295 glutathione binding; GO:1900750 oligopeptide binding; GO:1901681 …	K15729	PTGES; microsomal prostaglandin-E synthase 1 [EC:5.3.99.3]	mmu00590 Arachidonic acid metabolism; mmu01100 Metabolic pathways	IPR023352;	Membrane associated eicosanoid/glutathione metabolism-like domain;
P52624	Uridine phosphorylase 1 OS=Mus musculus OX=10090 GN=Upp1 PE=1 SV=2	4.363	Up	0.0179357	Upp1	34.086	16.7	5	5	5	0.989	1.924	2.056	0.639	0.227	0.273	plasma membrane	GO:0046135 pyrimidine nucleoside catabolic process; GO:0046132 pyrimidine ribonucleoside biosynthetic process; GO:0009116 nucleoside metabolic process; GO:0044206 UMP salvage; GO:0009130 pyrimidine nucleoside monophosphate biosynthetic process; GO:0032262 pyrimidine nucleotide salvage; GO:0009117 nucleotide metabolic process; GO:0006218 uridine catabolic process; GO:0044699 single-organism proces…	GO:0044424 intracellular part; GO:0005623 cell; GO:0044464 cell part; GO:0005622 intracellular; GO:0005737 cytoplasm;	GO:0004850 uridine phosphorylase activity; GO:0016763 transferase activity, transferring pentosyl groups; GO:0016757 transferase activity, transferring glycosyl groups; GO:0003824 catalytic activity; GO:0016740 transferase activity;	K00757	udp, UPP; uridine phosphorylase [EC:2.4.2.3]	mmu00240 Pyrimidine metabolism; mmu00983 Drug metabolism - other enzymes; mmu01100 Metabolic pathways	IPR000845;	Nucleoside phosphorylase domain;
P08101	Low affinity immunoglobulin gamma Fc region receptor II OS=Mus musculus OX=10090 GN=Fcgr2 PE=1 SV=2	4.144	Up	0.025202	Fcgr2	36.695	20.6	7	11	3	0.872	1.864	2.179	0.639	0.229	0.318	extracellular	GO:0060627 regulation of vesicle-mediated transport; GO:0044700 single organism signaling; GO:0002694 regulation of leukocyte activation; GO:0050672 negative regulation of lymphocyte proliferation; GO:0016064 immunoglobulin mediated immune response; GO:0032944 regulation of mononuclear cell proliferation; GO:0007166 cell surface receptor signaling pathway; GO:0002698 negative regulation of immune…	GO:0043229 intracellular organelle; GO:0016020 membrane; GO:0031226 intrinsic component of plasma membrane; GO:0009897 external side of plasma membrane; GO:0043232 intracellular non-membrane-bounded organelle; GO:0071944 cell periphery; GO:0005737 cytoplasm; GO:0031224 intrinsic component of membrane; GO:0044424 intracellular part; GO:0005887 integral component of plasma membrane; GO:0005623 cell…	GO:0005057 signal transducer activity, downstream of receptor; GO:0019865 immunoglobulin binding; GO:0005488 binding; GO:0044877 macromolecular complex binding; GO:0005515 protein binding; GO:0004871 signal transducer activity; GO:0019864 IgG binding; GO:0032403 protein complex binding;	K12560	FCGR2B, CD32; low affinity immunoglobulin gamma Fc receptor II-b	mmu04145 Phagosome; mmu04380 Osteoclast differentiation; mmu04662 B cell receptor signaling pathway; mmu04666 Fc gamma R-mediated phagocytosis; mmu05150 Staphylococcus aureus infection; mmu05152 Tuberculosis; mmu05162 Measles	IPR007110; IPR013783; IPR003599;	Immunoglobulin-like domain; Immunoglobulin-like fold; Immunoglobulin subtype;
P16277	Tyrosine-protein kinase Blk OS=Mus musculus OX=10090 GN=Blk PE=1 SV=4	3.826	Up	0.0013375	Blk	56.674	4	2	5	1	1.64	1.742	1.439	0.299	0.509	0.452	cytoplasm	GO:0044700 single organism signaling; GO:0065008 regulation of biological quality; GO:0051674 localization of cell; GO:0007166 cell surface receptor signaling pathway; GO:0048869 cellular developmental process; GO:0050796 regulation of insulin secretion; GO:0023051 regulation of signaling; GO:0018212 peptidyl-tyrosine modification; GO:0044699 single-organism process; GO:0051046 regulation of secr…	GO:0016020 membrane; GO:0019898 extrinsic component of membrane; GO:0071944 cell periphery; GO:0005737 cytoplasm; GO:0019897 extrinsic component of plasma membrane; GO:0044424 intracellular part; GO:0005829 cytosol; GO:0005623 cell; GO:0031234 extrinsic component of cytoplasmic side of plasma membrane; GO:0009898 cytoplasmic side of plasma membrane; GO:0098562 cytoplasmic side of membrane; GO:000…	GO:0005524 ATP binding; GO:1901265 nucleoside phosphate binding; GO:0016773 phosphotransferase activity, alcohol group as acceptor; GO:0005102 receptor binding; GO:0001882 nucleoside binding; GO:0043167 ion binding; GO:0004713 protein tyrosine kinase activity; GO:0005515 protein binding; GO:0004672 protein kinase activity; GO:0000166 nucleotide binding; GO:0097159 organic cyclic compound binding;…	K08890	BLK; B lymphoid tyrosine kinase [EC:2.7.10.2]		IPR001452; IPR000980; IPR000719; IPR001245; IPR020635; IPR011009;	SH3 domain; SH2 domain; Protein kinase domain; Serine-threonine/tyrosine-protein kinase catalytic domain; Tyrosine-protein kinase, catalytic domain; Protein kinase-like domain;
Q8CGE8	Interferon-activable protein 205-A OS=Mus musculus OX=10090 GN=Ifi205a PE=2 SV=1	3.82	Up	0.044322	Ifi205a	45.176	58.2	18	30	7	1.544	1.729	1.514	0.687	0.242	0.324	nucleus	GO:0097659 nucleic acid-templated transcription; GO:0035458 cellular response to interferon-beta; GO:0009058 biosynthetic process; GO:0071345 cellular response to cytokine stimulus; GO:0051253 negative regulation of RNA metabolic process; GO:0044237 cellular metabolic process; GO:2001141 regulation of RNA biosynthetic process; GO:0008152 metabolic process; GO:0010558 negative regulation of macrom…	GO:0043229 intracellular organelle; GO:0016020 membrane; GO:0043232 intracellular non-membrane-bounded organelle; GO:0005737 cytoplasm; GO:0044446 intracellular organelle part; GO:0031981 nuclear lumen; GO:0044424 intracellular part; GO:0005730 nucleolus; GO:0005829 cytosol; GO:0005623 cell; GO:0044422 organelle part; GO:0043228 non-membrane-bounded organelle; GO:0043231 intracellular membrane-bo…	GO:0000981 RNA polymerase II transcription factor activity, sequence-specific DNA binding; GO:0003677 DNA binding; GO:0003723 RNA binding; GO:0000976 transcription regulatory region sequence-specific DNA binding; GO:0003690 double-stranded DNA binding; GO:1990837 sequence-specific double-stranded DNA binding; GO:0001012 RNA polymerase II regulatory region DNA binding; GO:0005515 protein binding; …				IPR004021; IPR004020;	HIN-200/IF120x; DAPIN domain;
P29477	Nitric oxide synthase, inducible OS=Mus musculus OX=10090 GN=Nos2 PE=1 SV=1	3.757	Up	0.0021224	Nos2	130.57	42.1	43	89	43	1.334	1.585	1.728	0.565	0.351	0.321	nucleus	GO:0044700 single organism signaling; GO:0006801 superoxide metabolic process; GO:0051349 positive regulation of lyase activity; GO:0051712 positive regulation of killing of cells of other organism; GO:0065008 regulation of biological quality; GO:0050796 regulation of insulin secretion; GO:0009891 positive regulation of biosynthetic process; GO:0098542 defense response to other organism; GO:00313…	GO:0043229 intracellular organelle; GO:0005938 cell cortex; GO:0043232 intracellular non-membrane-bounded organelle; GO:0071944 cell periphery; GO:0005777 peroxisome; GO:0099568 cytoplasmic region; GO:0005737 cytoplasm; GO:0030863 cortical cytoskeleton; GO:0044424 intracellular part; GO:0005829 cytosol; GO:0005623 cell; GO:0043228 non-membrane-bounded organelle; GO:0043231 intracellular membrane-…	GO:0016597 amino acid binding; GO:1901265 nucleoside phosphate binding; GO:0050660 flavin adenine dinucleotide binding; GO:0005102 receptor binding; GO:0046983 protein dimerization activity; GO:0005515 protein binding; GO:0034617 tetrahydrobiopterin binding; GO:0003958 NADPH-hemoprotein reductase activity; GO:1901363 heterocyclic compound binding; GO:0097159 organic cyclic compound binding; GO:00…	K13241	NOS2; nitric-oxide synthase, inducible [EC:1.14.13.39]	mmu00220 Arginine biosynthesis; mmu00330 Arginine and proline metabolism; mmu01100 Metabolic pathways; mmu04020 Calcium signaling pathway; mmu04066 HIF-1 signaling pathway; mmu04146 Peroxisome; mmu04371 Apelin signaling pathway; mmu04926 Relaxin signaling pathway; mmu05132 Salmonella infection; mmu05133 Pertussis; mmu05140 Leishmaniasis; mmu05142 Chagas disease (American trypanosomiasis); mmu0514…	IPR017927; IPR008254; IPR029039; IPR004030; IPR001433; IPR017938; IPR023173; IPR003097; IPR001709;	Ferredoxin reductase-type FAD-binding domain; Flavodoxin/nitric oxide synthase; Flavoprotein-like domain; Nitric oxide synthase, N-terminal; Oxidoreductase FAD/NAD(P)-binding; Riboflavin synthase-like beta-barrel; NADPH-cytochrome p450 reductase, FAD-binding, alpha-helical domain-3; FAD-binding, type 1; Flavoprotein pyridine nucleotide cytochrome reductase;
Q9JLJ5	Elongation of very long chain fatty acids protein 1 OS=Mus musculus OX=10090 GN=Elovl1 PE=1 SV=1	3.71	Up	0.002544	Elovl1	32.677	4.3	1	4	1	1.721	1.703	1.369	0.317	0.592	0.383	plasma membrane	GO:0016053 organic acid biosynthetic process; GO:0006643 membrane lipid metabolic process; GO:0044699 single-organism process; GO:0009058 biosynthetic process; GO:0044255 cellular lipid metabolic process; GO:1901566 organonitrogen compound biosynthetic process; GO:0019368 fatty acid elongation, unsaturated fatty acid; GO:0044237 cellular metabolic process; GO:0034625 fatty acid elongation, monoun…	GO:0043229 intracellular organelle; GO:0016020 membrane; GO:0042175 nuclear outer membrane-endoplasmic reticulum membrane network; GO:0005783 endoplasmic reticulum; GO:0044446 intracellular organelle part; GO:0005737 cytoplasm; GO:0031224 intrinsic component of membrane; GO:0012505 endomembrane system; GO:0044424 intracellular part; GO:0005623 cell; GO:0016021 integral component of membrane; GO:0…	GO:0009922 fatty acid elongase activity; GO:0102336 3-oxo-arachidoyl-CoA synthase activity; GO:0016746 transferase activity, transferring acyl groups; GO:0003824 catalytic activity; GO:0102338 3-oxo-lignoceronyl-CoA synthase activity; GO:0102337 3-oxo-cerotoyl-CoA synthase activity; GO:0016747 transferase activity, transferring acyl groups other than amino-acyl groups; GO:0016740 transferase acti…	K10247	ELOVL1; elongation of very long chain fatty acids protein 1 [EC:2.3.1.199]	mmu00062 Fatty acid elongation; mmu01040 Biosynthesis of unsaturated fatty acids; mmu01100 Metabolic pathways; mmu01212 Fatty acid metabolism
P27512	Tumor necrosis factor receptor superfamily member 5 OS=Mus musculus OX=10090 GN=Cd40 PE=1 SV=3	3.698	Up	0.0114236	Cd40	32.093	37.4	12	19	12	1.264	1.716	1.802	0.705	0.281	0.307	nucleus	GO:0044700 single organism signaling; GO:0002694 regulation of leukocyte activation; GO:0010941 regulation of cell death; GO:0045191 regulation of isotype switching; GO:0098542 defense response to other organism; GO:0009891 positive regulation of biosynthetic process; GO:0070555 response to interleukin-1; GO:0009607 response to biotic stimulus; GO:0030888 regulation of B cell proliferation; GO:00…	GO:0016020 membrane; GO:0005615 extracellular space; GO:0044421 extracellular region part; GO:0009897 external side of plasma membrane; GO:0071944 cell periphery; GO:0031982 vesicle; GO:0005737 cytoplasm; GO:0043025 neuronal cell body; GO:0032991 macromolecular complex; GO:0031224 intrinsic component of membrane; GO:0043196 varicosity; GO:0044424 intracellular part; GO:0005887 integral component …	GO:0038023 signaling receptor activity; GO:0031625 ubiquitin protein ligase binding; GO:0005035 death receptor activity; GO:0005515 protein binding; GO:0004888 transmembrane signaling receptor activity; GO:0004871 signal transducer activity; GO:0003823 antigen binding; GO:0060089 molecular transducer activity; GO:0004872 receptor activity; GO:0005488 binding; GO:0005031 tumor necrosis factor-acti…	K03160	TNFRSF5, CD40; tumor necrosis factor receptor superfamily member 5	mmu04060 Cytokine-cytokine receptor interaction; mmu04064 NF-kappa B signaling pathway; mmu04514 Cell adhesion molecules (CAMs); mmu04620 Toll-like receptor signaling pathway; mmu04672 Intestinal immune network for IgA production; mmu05144 Malaria; mmu05145 Toxoplasmosis; mmu05166 Human T-cell leukemia virus 1 infection; mmu05169 Epstein-Barr virus infection; mmu05202 Transcriptional misregulatio…	IPR001368; IPR034021;	TNFR/NGFR cysteine-rich region; Tumour necrosis factor receptor 5, N-terminal;
P56528	ADP-ribosyl cyclase/cyclic ADP-ribose hydrolase 1 OS=Mus musculus OX=10090 GN=Cd38 PE=1 SV=2	3.695	Up	0.0130425	Cd38	34.407	18.4	5	8	5	1.002	1.938	1.926	0.614	0.291	0.412	plasma membrane	GO:0044700 single organism signaling; GO:0002694 regulation of leukocyte activation; GO:0010941 regulation of cell death; GO:0065008 regulation of biological quality; GO:0032944 regulation of mononuclear cell proliferation; GO:0007166 cell surface receptor signaling pathway; GO:0022414 reproductive process; GO:0050796 regulation of insulin secretion; GO:0009891 positive regulation of biosynthetic…	GO:0043229 intracellular organelle; GO:0016020 membrane; GO:0044421 extracellular region part; GO:0071944 cell periphery; GO:0031982 vesicle; GO:0031224 intrinsic component of membrane; GO:0044424 intracellular part; GO:0005623 cell; GO:0016021 integral component of membrane; GO:0005576 extracellular region; GO:0005886 plasma membrane; GO:0043231 intracellular membrane-bounded organelle; GO:00432…	GO:0003953 NAD+ nucleosidase activity; GO:0016799 hydrolase activity, hydrolyzing N-glycosyl compounds; GO:0003824 catalytic activity; GO:0050135 NAD(P)+ nucleosidase activity; GO:0016798 hydrolase activity, acting on glycosyl bonds; GO:0016849 phosphorus-oxygen lyase activity; GO:0016829 lyase activity; GO:0016787 hydrolase activity; GO:0061809 NAD+ nucleotidase, cyclic ADP-ribose generating; GO…	K01242	CD38; ADP-ribosyl cyclase 1 [EC:3.2.2.6 2.4.99.20]	mmu00760 Nicotinate and nicotinamide metabolism; mmu01100 Metabolic pathways; mmu04020 Calcium signaling pathway; mmu04640 Hematopoietic cell lineage; mmu04921 Oxytocin signaling pathway; mmu04970 Salivary secretion; mmu04972 Pancreatic secretion	IPR016040;	NAD(P)-binding domain;
Q8R2Q8	Bone marrow stromal antigen 2 OS=Mus musculus OX=10090 GN=Bst2 PE=1 SV=1	3.691	Up	0.0128156	Bst2	19.152	17.4	5	10	5	0.905	1.817	2.099	0.557	0.403	0.346	plasma membrane	GO:0044700 single organism signaling; GO:0098542 defense response to other organism; GO:0002698 negative regulation of immune effector process; GO:1901253 negative regulation of intracellular transport of viral material; GO:0009607 response to biotic stimulus; GO:0001558 regulation of cell growth; GO:0009605 response to external stimulus; GO:0010466 negative regulation of peptidase activity; GO:0…	GO:0016020 membrane; GO:0044421 extracellular region part; GO:0016324 apical plasma membrane; GO:0031410 cytoplasmic vesicle; GO:0098857 membrane microdomain; GO:0071944 cell periphery; GO:0031982 vesicle; GO:0005737 cytoplasm; GO:0031224 intrinsic component of membrane; GO:0044424 intracellular part; GO:0005623 cell; GO:0070062 extracellular exosome; GO:0098590 plasma membrane region; GO:0044464…	GO:0003723 RNA binding; GO:0061134 peptidase regulator activity; GO:0046983 protein dimerization activity; GO:0005515 protein binding; GO:0004857 enzyme inhibitor activity; GO:0098772 molecular function regulator; GO:0004866 endopeptidase inhibitor activity; GO:0004871 signal transducer activity; GO:1901363 heterocyclic compound binding; GO:0097159 organic cyclic compound binding; GO:0042802 iden…	K06731	BST2, CD317; bone marrow stromal cell antigen 2	mmu05168 Herpes simplex virus 1 infection; mmu05170 Human immunodeficiency virus 1 infection
Q9JL16	Interferon-stimulated gene 20 kDa protein OS=Mus musculus OX=10090 GN=Isg20 PE=1 SV=1	3.528	Up	0.0040831	Isg20	32.503	12.3	4	4	4	1.437	1.585	1.719	0.651	0.37	0.323	cytoplasm	GO:0044085 cellular component biogenesis; GO:0022613 ribonucleoprotein complex biogenesis; GO:0006308 DNA catabolic process; GO:0098542 defense response to other organism; GO:0044764 multi-organism cellular process; GO:0044237 cellular metabolic process; GO:0009607 response to biotic stimulus; GO:0009605 response to external stimulus; GO:0008152 metabolic process; GO:0006364 rRNA processing; GO:1…	GO:0043229 intracellular organelle; GO:0043232 intracellular non-membrane-bounded organelle; GO:0044446 intracellular organelle part; GO:0005737 cytoplasm; GO:0031981 nuclear lumen; GO:0044424 intracellular part; GO:0005730 nucleolus; GO:0016604 nuclear body; GO:0005623 cell; GO:0015030 Cajal body; GO:0044422 organelle part; GO:0043228 non-membrane-bounded organelle; GO:0043226 organelle; GO:0043…	GO:0003723 RNA binding; GO:0008310 single-stranded DNA 3'-5' exodeoxyribonuclease activity; GO:0004536 deoxyribonuclease activity; GO:0016895 exodeoxyribonuclease activity, producing 5'-phosphomonoesters; GO:0004529 exodeoxyribonuclease activity; GO:0000175 3'-5'-exoribonuclease activity; GO:0043167 ion binding; GO:0016896 exoribonuclease activity, producing 5'-phosphomonoesters; GO:0030620 U2 sn…	K12579	ISG20; interferon-stimulated gene 20 kDa protein [EC:3.1.13.1]		IPR012337; IPR013520;	Ribonuclease H-like domain; Exonuclease, RNase T/DNA polymerase III;
P70265	6-phosphofructo-2-kinase/fructose-2,6-bisphosphatase 2 OS=Mus musculus OX=10090 GN=Pfkfb2 PE=1 SV=2	3.413	Up	0.031096	Pfkfb2	59.925	6.9	4	8	2	1.466	1.586	1.648	0.664	0.303	0.41	nucleus	GO:0006757 ATP generation from ADP; GO:0009116 nucleoside metabolic process; GO:0042278 purine nucleoside metabolic process; GO:0006165 nucleoside diphosphate phosphorylation; GO:0046031 ADP metabolic process; GO:0019362 pyridine nucleotide metabolic process; GO:0006096 glycolytic process; GO:0009167 purine ribonucleoside monophosphate metabolic process; GO:0009117 nucleotide metabolic process; G…		GO:0004331 fructose-2,6-bisphosphate 2-phosphatase activity; GO:1901265 nucleoside phosphate binding; GO:0016773 phosphotransferase activity, alcohol group as acceptor; GO:0016791 phosphatase activity; GO:0019901 protein kinase binding; GO:0005515 protein binding; GO:0016787 hydrolase activity; GO:0097159 organic cyclic compound binding; GO:1901363 heterocyclic compound binding; GO:0016301 kinase…	K19029	PFKFB2; 6-phosphofructo-2-kinase / fructose-2,6-biphosphatase 2 [EC:2.7.1.105 3.1.3.46]	mmu00051 Fructose and mannose metabolism; mmu01100 Metabolic pathways; mmu04152 AMPK signaling pathway; mmu04919 Thyroid hormone signaling pathway	IPR027417; IPR013079;	P-loop containing nucleoside triphosphate hydrolase; 6-phosphofructo-2-kinase;
P10749	Interleukin-1 beta OS=Mus musculus OX=10090 GN=Il1b PE=1 SV=1	3.412	Up	0.0032993	Il1b	30.931	9.3	2	3	2	1.082	1.703	1.92	0.534	0.41	0.435	nucleus	GO:0044700 single organism signaling; GO:0002694 regulation of leukocyte activation; GO:0010941 regulation of cell death; GO:0032872 regulation of stress-activated MAPK cascade; GO:0022414 reproductive process; GO:0050796 regulation of insulin secretion; GO:0009891 positive regulation of biosynthetic process; GO:0046683 response to organophosphorus; GO:0031347 regulation of defense response; GO:0…	GO:0097708 intracellular vesicle; GO:0043229 intracellular organelle; GO:0005615 extracellular space; GO:0044421 extracellular region part; GO:0031410 cytoplasmic vesicle; GO:0031982 vesicle; GO:0005737 cytoplasm; GO:0012505 endomembrane system; GO:0044424 intracellular part; GO:0005829 cytosol; GO:0005623 cell; GO:0005576 extracellular region; GO:0005776 autophagosome; GO:0043226 organelle; GO:0…	GO:0005125 cytokine activity; GO:0005102 receptor binding; GO:0005488 binding; GO:0005149 interleukin-1 receptor binding; GO:0005126 cytokine receptor binding; GO:0070851 growth factor receptor binding; GO:0019904 protein domain specific binding; GO:0005515 protein binding;	K04519	IL1B; interleukin 1 beta	mmu01523 Antifolate resistance; mmu04010 MAPK signaling pathway; mmu04060 Cytokine-cytokine receptor interaction; mmu04064 NF-kappa B signaling pathway; mmu04217 Necroptosis; mmu04380 Osteoclast differentiation; mmu04620 Toll-like receptor signaling pathway; mmu04621 NOD-like receptor signaling pathway; mmu04623 Cytosolic DNA-sensing pathway; mmu04625 C-type lectin receptor signaling pathway; mmu…	IPR003502;	Interleukin-1 propeptide;
P05533	Lymphocyte antigen 6A-2/6E-1 OS=Mus musculus OX=10090 GN=Ly6a PE=1 SV=1	3.402	Up	0.013464	Ly6a	14.377	15.7	1	2	1	1.019	1.772	1.917	0.673	0.338	0.373	extracellular		GO:0016020 membrane; GO:0009897 external side of plasma membrane; GO:0044459 plasma membrane part; GO:0005622 intracellular; GO:0044425 membrane part; GO:0044464 cell part; GO:0071944 cell periphery; GO:0031225 anchored component of membrane; GO:0031224 intrinsic component of membrane; GO:0009986 cell surface; GO:0005623 cell; GO:0005886 plasma membrane; GO:0098552 side of membrane;		K06846	LY6D_E_G6_H; lymphocyte antigen 6 complex locus protein D/E/G6/H		IPR016054;	Ly-6 antigen/uPA receptor-like;
Q810Q5	Normal mucosa of esophagus-specific gene 1 protein OS=Mus musculus OX=10090 GN=Nmes1 PE=1 SV=1	3.315	Up	0.0143379	Nmes1	9.5842	28.9	4	7	4	0.872	1.559	2.074	0.555	0.388	0.416	mitochondria	GO:0098655 cation transmembrane transport; GO:0034220 ion transmembrane transport; GO:0098660 inorganic ion transmembrane transport; GO:0044699 single-organism process; GO:0006818 hydrogen transport; GO:0015992 proton transport; GO:0051234 establishment of localization; GO:0006810 transport; GO:0055085 transmembrane transport; GO:1902578 single-organism localization; GO:0006812 cation transport; …	GO:0016020 membrane; GO:0098800 inner mitochondrial membrane protein complex; GO:0031090 organelle membrane; GO:0098796 membrane protein complex; GO:0005737 cytoplasm; GO:0032991 macromolecular complex; GO:0098798 mitochondrial protein complex; GO:0044424 intracellular part; GO:0044455 mitochondrial membrane part; GO:0005623 cell; GO:0044422 organelle part; GO:0005740 mitochondrial envelope; GO:0…
Q8CDG5	CREB3 regulatory factor OS=Mus musculus OX=10090 GN=Crebrf PE=2 SV=1	3.288	Up	0.023457	Crebrf	72.597	2.8	2	3	2	0.899	1.979	1.804	0.699	0.375	0.35	nucleus	GO:0022414 reproductive process; GO:0097659 nucleic acid-templated transcription; GO:1905897 regulation of response to endoplasmic reticulum stress; GO:0044237 cellular metabolic process; GO:0007610 behavior; GO:0008152 metabolic process; GO:0035966 response to topologically incorrect protein; GO:0032879 regulation of localization; GO:0043170 macromolecule metabolic process; GO:0010558 negative r…	GO:0043229 intracellular organelle; GO:0044446 intracellular organelle part; GO:0005737 cytoplasm; GO:0031981 nuclear lumen; GO:0044424 intracellular part; GO:0016604 nuclear body; GO:0005623 cell; GO:0044422 organelle part; GO:0031974 membrane-enclosed lumen; GO:0043226 organelle; GO:0043231 intracellular membrane-bounded organelle; GO:0005634 nucleus; GO:0005654 nucleoplasm; GO:0070013 intracel…	GO:0097159 organic cyclic compound binding; GO:1901363 heterocyclic compound binding; GO:0003677 DNA binding; GO:0005488 binding; GO:0001071 nucleic acid binding transcription factor activity; GO:0003676 nucleic acid binding; GO:0043565 sequence-specific DNA binding; GO:0003700 transcription factor activity, sequence-specific DNA binding;	K21554	CREBRF, LRF; CREB3 regulatory factor		IPR004827;	Basic-leucine zipper domain;
Q9QZ85	Interferon-inducible GTPase 1 OS=Mus musculus OX=10090 GN=Iigp1 PE=1 SV=2	3.276	Up	0.0055599	Iigp1	47.571	45.8	15	19	15	1.312	1.659	1.809	0.699	0.381	0.379	cytoplasm,nucleus	GO:0044700 single organism signaling; GO:0050794 regulation of cellular process; GO:0035456 response to interferon-beta; GO:0007166 cell surface receptor signaling pathway; GO:0071310 cellular response to organic substance; GO:0098542 defense response to other organism; GO:0044699 single-organism process; GO:0035458 cellular response to interferon-beta; GO:0043207 response to external biotic stim…	GO:0016020 membrane; GO:0042175 nuclear outer membrane-endoplasmic reticulum membrane network; GO:0044421 extracellular region part; GO:0005783 endoplasmic reticulum; GO:0031090 organelle membrane; GO:0044216 other organism cell; GO:0005737 cytoplasm; GO:0044424 intracellular part; GO:0005623 cell; GO:0018995 host; GO:0044422 organelle part; GO:0043657 host cell; GO:0031965 nuclear membrane; GO:0…	GO:1901265 nucleoside phosphate binding; GO:0001882 nucleoside binding; GO:0043167 ion binding; GO:0016817 hydrolase activity, acting on acid anhydrides; GO:0016787 hydrolase activity; GO:0005515 protein binding; GO:0000166 nucleotide binding; GO:0017111 nucleoside-triphosphatase activity; GO:1901363 heterocyclic compound binding; GO:0097159 organic cyclic compound binding; GO:0032549 ribonucleos…				IPR027417; IPR030385;	P-loop containing nucleoside triphosphate hydrolase; IRG-type guanine nucleotide-binding (G) domain;
P40237	CD82 antigen OS=Mus musculus OX=10090 GN=Cd82 PE=1 SV=1	3.256	Up	0.048722	Cd82	29.628	3.4	1	1	1	1.144	1.795	1.724	0.913	0.18	0.339	plasma membrane	GO:0050794 regulation of cellular process; GO:0044700 single organism signaling; GO:0051716 cellular response to stimulus; GO:0007165 signal transduction; GO:0050789 regulation of biological process; GO:0007154 cell communication; GO:0007166 cell surface receptor signaling pathway; GO:0044699 single-organism process; GO:0023052 signaling; GO:0050896 response to stimulus; GO:0009987 cellular proce…	GO:0016020 membrane; GO:0031226 intrinsic component of plasma membrane; GO:0044421 extracellular region part; GO:0071944 cell periphery; GO:0031982 vesicle; GO:0031224 intrinsic component of membrane; GO:0005887 integral component of plasma membrane; GO:0005623 cell; GO:0016021 integral component of membrane; GO:0005576 extracellular region; GO:0005886 plasma membrane; GO:0043226 organelle; GO:00…		K06509	KAI1, CD82, TSPAN27; CD82 antigen	mmu04115 p53 signaling pathway	IPR008952;	Tetraspanin, EC2 domain;
P41216	Long-chain-fatty-acid--CoA ligase 1 OS=Mus musculus OX=10090 GN=Acsl1 PE=1 SV=2	3.19	Up	0.0161158	Acsl1	77.951	48.1	34	75	31	1.1	1.838	1.719	0.755	0.359	0.346	cytoplasm	GO:0044700 single organism signaling; GO:0001101 response to acid chemical; GO:0046486 glycerolipid metabolic process; GO:0032270 positive regulation of cellular protein metabolic process; GO:0007166 cell surface receptor signaling pathway; GO:0044699 single-organism process; GO:0044255 cellular lipid metabolic process; GO:0009058 biosynthetic process; GO:0044237 cellular metabolic process; GO:00…	GO:0016020 membrane; GO:0019867 outer membrane; GO:0042175 nuclear outer membrane-endoplasmic reticulum membrane network; GO:0005783 endoplasmic reticulum; GO:0031090 organelle membrane; GO:0071944 cell periphery; GO:0005737 cytoplasm; GO:0031224 intrinsic component of membrane; GO:0044438 microbody part; GO:0044424 intracellular part; GO:0005623 cell; GO:0044422 organelle part; GO:0005778 peroxi…	GO:0005524 ATP binding; GO:1901265 nucleoside phosphate binding; GO:0004467 long-chain fatty acid-CoA ligase activity; GO:0001882 nucleoside binding; GO:0043167 ion binding; GO:0016874 ligase activity; GO:0016877 ligase activity, forming carbon-sulfur bonds; GO:0000166 nucleotide binding; GO:0097159 organic cyclic compound binding; GO:1901363 heterocyclic compound binding; GO:0032549 ribonucleosi…	K01897	ACSL, fadD; long-chain acyl-CoA synthetase [EC:6.2.1.3]	mmu00061 Fatty acid biosynthesis; mmu00071 Fatty acid degradation; mmu01100 Metabolic pathways; mmu01212 Fatty acid metabolism; mmu03320 PPAR signaling pathway; mmu04146 Peroxisome; mmu04216 Ferroptosis; mmu04714 Thermogenesis; mmu04920 Adipocytokine signaling pathway	IPR000873;	AMP-dependent synthetase/ligase;
Q8CFB4	Guanylate-binding protein 5 OS=Mus musculus OX=10090 GN=Gbp5 PE=1 SV=2	3.188	Up	0.0029373	Gbp5	66.929	25.4	17	31	17	1.143	1.796	1.741	0.592	0.449	0.427	cytoplasm	GO:0044085 cellular component biogenesis; GO:0071346 cellular response to interferon-gamma; GO:0044699 single-organism process; GO:0031347 regulation of defense response; GO:0071345 cellular response to cytokine stimulus; GO:0015031 protein transport; GO:0051234 establishment of localization; GO:0051130 positive regulation of cellular component organization; GO:1900015 regulation of cytokine prod…	GO:0097708 intracellular vesicle; GO:0043229 intracellular organelle; GO:0016020 membrane; GO:0098588 bounding membrane of organelle; GO:0031090 organelle membrane; GO:0031410 cytoplasmic vesicle; GO:0044446 intracellular organelle part; GO:0005737 cytoplasm; GO:0031982 vesicle; GO:0000139 Golgi membrane; GO:0012505 endomembrane system; GO:0044424 intracellular part; GO:0005623 cell; GO:0044422 o…	GO:1901265 nucleoside phosphate binding; GO:0001882 nucleoside binding; GO:0043167 ion binding; GO:0016817 hydrolase activity, acting on acid anhydrides; GO:0016787 hydrolase activity; GO:0005515 protein binding; GO:0000166 nucleotide binding; GO:0017111 nucleoside-triphosphatase activity; GO:1901363 heterocyclic compound binding; GO:0097159 organic cyclic compound binding; GO:0032549 ribonucleos…	K20898	GBP5; guanylate-binding protein 5	mmu04621 NOD-like receptor signaling pathway	IPR015894; IPR027417; IPR030386; IPR003191;	Guanylate-binding protein, N-terminal; P-loop containing nucleoside triphosphate hydrolase; GB1/RHD3-type guanine nucleotide-binding (G) domain; Guanylate-binding protein, C-terminal;
Q9Z0E6	Guanylate-binding protein 2 OS=Mus musculus OX=10090 GN=Gbp2 PE=1 SV=1	3.186	Up	0.0030209	Gbp2	66.739	24.4	15	35	15	1.381	1.608	1.608	0.648	0.443	0.352	cytoplasm	GO:0035456 response to interferon-beta; GO:0071222 cellular response to lipopolysaccharide; GO:0071310 cellular response to organic substance; GO:0098542 defense response to other organism; GO:0071346 cellular response to interferon-gamma; GO:1901700 response to oxygen-containing compound; GO:0035458 cellular response to interferon-beta; GO:0043207 response to external biotic stimulus; GO:0050896…	GO:0016020 membrane; GO:0044421 extracellular region part; GO:0031090 organelle membrane; GO:0031410 cytoplasmic vesicle; GO:0044216 other organism cell; GO:0005737 cytoplasm; GO:0031982 vesicle; GO:0044424 intracellular part; GO:0005623 cell; GO:0018995 host; GO:0044422 organelle part; GO:0043228 non-membrane-bounded organelle; GO:0043657 host cell; GO:0031974 membrane-enclosed lumen; GO:0005856…	GO:1901265 nucleoside phosphate binding; GO:0001882 nucleoside binding; GO:0043167 ion binding; GO:0016817 hydrolase activity, acting on acid anhydrides; GO:0016787 hydrolase activity; GO:0000166 nucleotide binding; GO:0017111 nucleoside-triphosphatase activity; GO:1901363 heterocyclic compound binding; GO:0097159 organic cyclic compound binding; GO:0032549 ribonucleoside binding; GO:0097367 carb…	K20897	GBP2; guanylate-binding protein 2	mmu04621 NOD-like receptor signaling pathway	IPR015894; IPR027417; IPR030386; IPR003191;	Guanylate-binding protein, N-terminal; P-loop containing nucleoside triphosphate hydrolase; GB1/RHD3-type guanine nucleotide-binding (G) domain; Guanylate-binding protein, C-terminal;
Q8CBB9	Radical S-adenosyl methionine domain-containing protein 2 OS=Mus musculus OX=10090 GN=Rsad2 PE=1 SV=1	3.025	Up	0.0114427	Rsad2	41.523	44.8	18	34	18	1.155	1.582	1.809	0.74	0.381	0.382	extracellular	GO:0002702 positive regulation of production of molecular mediator of immune response; GO:0045321 leukocyte activation; GO:0048869 cellular developmental process; GO:0002824 positive regulation of adaptive immune response based on somatic recombination of immune receptors built from immunoglobulin superfamily domains; GO:0023051 regulation of signaling; GO:0098542 defense response to other organi…	GO:0016020 membrane; GO:0042175 nuclear outer membrane-endoplasmic reticulum membrane network; GO:0019867 outer membrane; GO:0005783 endoplasmic reticulum; GO:0031090 organelle membrane; GO:0005737 cytoplasm; GO:0044424 intracellular part; GO:0005623 cell; GO:0044422 organelle part; GO:0043228 non-membrane-bounded organelle; GO:0031974 membrane-enclosed lumen; GO:0005740 mitochondrial envelope; G…	GO:0003824 catalytic activity; GO:0043621 protein self-association; GO:0051536 iron-sulfur cluster binding; GO:0005488 binding; GO:0043167 ion binding; GO:0046872 metal ion binding; GO:0043169 cation binding; GO:0005515 protein binding; GO:0051539 4 iron, 4 sulfur cluster binding; GO:0051540 metal cluster binding;	K15045	RSAD2; radical S-adenosyl methionine domain-containing protein 2	mmu05160 Hepatitis C; mmu05164 Influenza A	IPR013785; IPR006638; IPR007197;	Aldolase-type TIM barrel; Elongator protein 3/MiaB/NifB; Radical SAM;
P25085	Interleukin-1 receptor antagonist protein OS=Mus musculus OX=10090 GN=Il1rn PE=2 SV=1	2.997	Up	0.029937	Il1rn	20.274	38.2	6	13	6	1.171	1.7	1.726	0.894	0.306	0.334	extracellular	GO:0044700 single organism signaling; GO:0065008 regulation of biological quality; GO:0009914 hormone transport; GO:0009968 negative regulation of signal transduction; GO:0007166 cell surface receptor signaling pathway; GO:0023051 regulation of signaling; GO:0044699 single-organism process; GO:0071345 cellular response to cytokine stimulus; GO:0015031 protein transport; GO:0051234 establishment o…	GO:0070062 extracellular exosome; GO:0043226 organelle; GO:0005615 extracellular space; GO:0044421 extracellular region part; GO:0044464 cell part; GO:0005622 intracellular; GO:1903561 extracellular vesicle; GO:0005737 cytoplasm; GO:0031982 vesicle; GO:0044424 intracellular part; GO:0005623 cell; GO:0043227 membrane-bounded organelle; GO:0005576 extracellular region; GO:0043230 extracellular orga…	GO:0005151 interleukin-1, Type II receptor binding; GO:0019838 growth factor binding; GO:0005102 receptor binding; GO:0019966 interleukin-1 binding; GO:0005126 cytokine receptor binding; GO:0005149 interleukin-1 receptor binding; GO:0045352 interleukin-1 Type I receptor antagonist activity; GO:0070851 growth factor receptor binding; GO:0005515 protein binding; GO:0098772 molecular function regula…	K05481	IL1RN, IL1F3; interleukin 1 receptor antagonist	mmu04060 Cytokine-cytokine receptor interaction
P33766	fMet-Leu-Phe receptor OS=Mus musculus OX=10090 GN=Fpr1 PE=2 SV=1	2.996	Up	0.021182	Fpr1	40.326	8.5	3	5	3	0.891	1.831	1.847	0.683	0.435	0.407	plasma membrane	GO:0044700 single organism signaling; GO:0065008 regulation of biological quality; GO:0072503 cellular divalent inorganic cation homeostasis; GO:0051674 localization of cell; GO:0007166 cell surface receptor signaling pathway; GO:0044699 single-organism process; GO:0009605 response to external stimulus; GO:0007165 signal transduction; GO:0007154 cell communication; GO:0055065 metal ion homeostasi…	GO:0016020 membrane; GO:0031226 intrinsic component of plasma membrane; GO:0044459 plasma membrane part; GO:0044425 membrane part; GO:0044464 cell part; GO:0071944 cell periphery; GO:0031224 intrinsic component of membrane; GO:0005887 integral component of plasma membrane; GO:0005623 cell; GO:0016021 integral component of membrane; GO:0005886 plasma membrane;	GO:0038023 signaling receptor activity; GO:0005102 receptor binding; GO:0004930 G-protein coupled receptor activity; GO:0005515 protein binding; GO:0001653 peptide receptor activity; GO:0004888 transmembrane signaling receptor activity; GO:0004871 signal transducer activity; GO:0008528 G-protein coupled peptide receptor activity; GO:0060089 molecular transducer activity; GO:0004872 receptor activ…	K04172	FPR1; formyl peptide receptor 1	mmu04015 Rap1 signaling pathway; mmu04080 Neuroactive ligand-receptor interaction; mmu05150 Staphylococcus aureus infection	IPR017452;	GPCR, rhodopsin-like, 7TM;
P18581	Cationic amino acid transporter 2 OS=Mus musculus OX=10090 GN=Slc7a2 PE=1 SV=3	2.995	Up	0.0099782	Slc7a2	71.855	18.1	10	15	10	1.155	1.498	1.708	0.713	0.364	0.379	plasma membrane	GO:0061461 L-lysine import; GO:0002694 regulation of leukocyte activation; GO:1903411 L-ornithine import into cell; GO:0045321 leukocyte activation; GO:0043030 regulation of macrophage activation; GO:0043090 amino acid import; GO:0097639 L-lysine import across plasma membrane; GO:0044699 single-organism process; GO:0009058 biosynthetic process; GO:0031347 regulation of defense response; GO:190341…	GO:0016020 membrane; GO:0044464 cell part; GO:0071944 cell periphery; GO:0044425 membrane part; GO:0030054 cell junction; GO:0031224 intrinsic component of membrane; GO:0005623 cell; GO:0016021 integral component of membrane; GO:0005886 plasma membrane;	GO:0005342 organic acid transmembrane transporter activity; GO:0005287 high-affinity basic amino acid transmembrane transporter activity; GO:0015189 L-lysine transmembrane transporter activity; GO:0015075 ion transmembrane transporter activity; GO:0015179 L-amino acid transmembrane transporter activity; GO:0097625 low-affinity basic amino acid transmembrane transporter activity; GO:0022892 substr…	K13864	SLC7A2, ATRC2; solute carrier family 7 (cationic amino acid transporter), member 2		IPR029485;	Cationic amino acid transporter, C-terminal;
Q9EP73	Programmed cell death 1 ligand 1 OS=Mus musculus OX=10090 GN=Cd274 PE=1 SV=1	2.892	Up	0.008362	Cd274	32.78	21.7	5	8	5	1.186	1.682	1.664	0.736	0.395	0.436	plasma membrane	GO:0044700 single organism signaling; GO:0050863 regulation of T cell activation; GO:0002694 regulation of leukocyte activation; GO:0050672 negative regulation of lymphocyte proliferation; GO:1903555 regulation of tumor necrosis factor superfamily cytokine production; GO:0010941 regulation of cell death; GO:0030335 positive regulation of cell migration; GO:0032944 regulation of mononuclear cell p…	GO:0016020 membrane; GO:0044421 extracellular region part; GO:0009897 external side of plasma membrane; GO:0071944 cell periphery; GO:0031982 vesicle; GO:0031224 intrinsic component of membrane; GO:0005623 cell; GO:0005576 extracellular region; GO:0016021 integral component of membrane; GO:0005886 plasma membrane; GO:0043226 organelle; GO:0070062 extracellular exosome; GO:0044459 plasma membrane …	GO:0005515 protein binding; GO:0005488 binding;	K06745	PDL1, CD274; programmed cell death 1 ligand 1	mmu04514 Cell adhesion molecules (CAMs); mmu05235 PD-L1 expression and PD-1 checkpoint pathway in cancer	IPR007110; IPR013783; IPR013162; IPR013106; IPR003599;	Immunoglobulin-like domain; Immunoglobulin-like fold; CD80-like, immunoglobulin C2-set; Immunoglobulin V-set domain; Immunoglobulin subtype;
Q9CYL5	Golgi-associated plant pathogenesis-related protein 1 OS=Mus musculus OX=10090 GN=Glipr2 PE=1 SV=3	2.888	Up	0.0193788	Glipr2	17.09	51.3	6	7	6	0.977	1.791	1.702	0.742	0.384	0.422	cytoplasm	GO:0050794 regulation of cellular process; GO:0030335 positive regulation of cell migration; GO:0032270 positive regulation of cellular protein metabolic process; GO:0010717 regulation of epithelial to mesenchymal transition; GO:0060255 regulation of macromolecule metabolic process; GO:0040017 positive regulation of locomotion; GO:0031399 regulation of protein modification process; GO:0023051 reg…	GO:0043229 intracellular organelle; GO:0016020 membrane; GO:0044421 extracellular region part; GO:0098588 bounding membrane of organelle; GO:0031090 organelle membrane; GO:0005737 cytoplasm; GO:0044446 intracellular organelle part; GO:0031982 vesicle; GO:0000139 Golgi membrane; GO:0012505 endomembrane system; GO:0044424 intracellular part; GO:0005623 cell; GO:0005576 extracellular region; GO:0044…	GO:0005515 protein binding; GO:0042802 identical protein binding; GO:0042803 protein homodimerization activity; GO:0005488 binding; GO:0046983 protein dimerization activity;				IPR034113; IPR014044;	Golgi-associated plant pathogenesis-related protein 1, SCP domain; CAP domain;
P54987	Cis-aconitate decarboxylase OS=Mus musculus OX=10090 GN=Acod1 PE=1 SV=2	2.874	Up	0.0152574	Acod1	53.758	48.8	21	53	21	1.191	1.594	1.63	0.795	0.378	0.363	nucleus	GO:0022414 reproductive process; GO:0007566 embryo implantation; GO:0044255 cellular lipid metabolic process; GO:0070555 response to interleukin-1; GO:0031347 regulation of defense response; GO:0044237 cellular metabolic process; GO:0071345 cellular response to cytokine stimulus; GO:0032088 negative regulation of NF-kappaB transcription factor activity; GO:0019679 propionate metabolic process, me…	GO:0043226 organelle; GO:0043231 intracellular membrane-bounded organelle; GO:0043229 intracellular organelle; GO:0044464 cell part; GO:0005622 intracellular; GO:0005737 cytoplasm; GO:0044424 intracellular part; GO:0043227 membrane-bounded organelle; GO:0005623 cell; GO:0005739 mitochondrion; GO:0044444 cytoplasmic part;	GO:0003824 catalytic activity; GO:0016830 carbon-carbon lyase activity; GO:0016831 carboxy-lyase activity; GO:0016829 lyase activity; GO:0016836 hydro-lyase activity; GO:0016835 carbon-oxygen lyase activity; GO:0047547 2-methylcitrate dehydratase activity; GO:0047613 aconitate decarboxylase activity;	K17724	IRG1; aconitate decarboxylase [EC:4.1.1.6]	mmu01100 Metabolic pathways
P14901	Heme oxygenase 1 OS=Mus musculus OX=10090 GN=Hmox1 PE=1 SV=1	2.822	Up	0.021842	Hmox1	32.928	52.9	12	58	12	1.155	1.631	1.67	0.841	0.341	0.397	cytoplasm	GO:0044085 cellular component biogenesis; GO:0044700 single organism signaling; GO:0002694 regulation of leukocyte activation; GO:0035094 response to nicotine; GO:0010941 regulation of cell death; GO:0048732 gland development; GO:0072718 response to cisplatin; GO:0043523 regulation of neuron apoptotic process; GO:0002698 negative regulation of immune effector process; GO:1903306 negative regulati…	GO:0016020 membrane; GO:0005783 endoplasmic reticulum; GO:0042175 nuclear outer membrane-endoplasmic reticulum membrane network; GO:0098857 membrane microdomain; GO:0071944 cell periphery; GO:0005737 cytoplasm; GO:0044424 intracellular part; GO:0005623 cell; GO:0044422 organelle part; GO:0043228 non-membrane-bounded organelle; GO:0031974 membrane-enclosed lumen; GO:0070013 intracellular organelle…	GO:0043167 ion binding; GO:0046983 protein dimerization activity; GO:0004630 phospholipase D activity; GO:0016705 oxidoreductase activity, acting on paired donors, with incorporation or reduction of molecular oxygen; GO:0005515 protein binding; GO:0016787 hydrolase activity; GO:0004392 heme oxygenase (decyclizing) activity; GO:0016298 lipase activity; GO:0004871 signal transducer activity; GO:001…	K00510	HMOX1; heme oxygenase 1 [EC:1.14.14.18]	mmu00860 Porphyrin and chlorophyll metabolism; mmu01100 Metabolic pathways; mmu04066 HIF-1 signaling pathway; mmu04216 Ferroptosis; mmu04978 Mineral absorption; mmu05200 Pathways in cancer; mmu05206 MicroRNAs in cancer; mmu05225 Hepatocellular carcinoma; mmu05418 Fluid shear stress and atherosclerosis	IPR016084;	Haem oxygenase-like, multi-helical;
P04186	Complement factor B OS=Mus musculus OX=10090 GN=Cfb PE=1 SV=2	2.807	Up	0.0166566	Cfb	85.004	20.1	15	18	15	1.081	1.666	1.724	0.781	0.433	0.379	extracellular	GO:0002253 activation of immune response; GO:0006950 response to stress; GO:0002252 immune effector process; GO:0044699 single-organism process; GO:0008283 cell proliferation; GO:0072376 protein activation cascade; GO:0006959 humoral immune response; GO:0002376 immune system process; GO:0044238 primary metabolic process; GO:0050896 response to stimulus; GO:0048518 positive regulation of biologica…	GO:0070062 extracellular exosome; GO:0043226 organelle; GO:0072562 blood microparticle; GO:0005615 extracellular space; GO:0044421 extracellular region part; GO:0031982 vesicle; GO:1903561 extracellular vesicle; GO:0043227 membrane-bounded organelle; GO:0005576 extracellular region; GO:0043230 extracellular organelle;	GO:0004252 serine-type endopeptidase activity; GO:0004175 endopeptidase activity; GO:0008233 peptidase activity; GO:0003824 catalytic activity; GO:0017171 serine hydrolase activity; GO:0008236 serine-type peptidase activity; GO:0070011 peptidase activity, acting on L-amino acid peptides; GO:0016787 hydrolase activity;	K01335	CFB; component factor B [EC:3.4.21.47]	mmu04610 Complement and coagulation cascades; mmu05150 Staphylococcus aureus infection	IPR009003; IPR000436; IPR001254; IPR002035;	Peptidase S1, PA clan; Sushi/SCR/CCP domain; Serine proteases, trypsin domain; von Willebrand factor, type A;
Q9DAW9	Calponin-3 OS=Mus musculus OX=10090 GN=Cnn3 PE=1 SV=1	2.787	Up	0.0059442	Cnn3	36.428	10.6	3	5	2	1.82	1.296	1.343	0.713	0.417	0.47	cytoplasm	GO:0016043 cellular component organization; GO:0048869 cellular developmental process; GO:0044699 single-organism process; GO:0051346 negative regulation of hydrolase activity; GO:0022610 biological adhesion; GO:0032780 negative regulation of ATPase activity; GO:0030154 cell differentiation; GO:0030036 actin cytoskeleton organization; GO:0007155 cell adhesion; GO:0007010 cytoskeleton organization…	GO:0030425 dendrite; GO:0030054 cell junction; GO:0005737 cytoplasm; GO:0043025 neuronal cell body; GO:0044424 intracellular part; GO:0005913 cell-cell adherens junction; GO:0005911 cell-cell junction; GO:0005623 cell; GO:0032279 asymmetric synapse; GO:0043197 dendritic spine; GO:0043228 non-membrane-bounded organelle; GO:0005856 cytoskeleton; GO:0005925 focal adhesion; GO:0044309 neuron spine; G…	GO:0098641 cadherin binding involved in cell-cell adhesion; GO:0050839 cell adhesion molecule binding; GO:0008092 cytoskeletal protein binding; GO:0098631 protein binding involved in cell adhesion; GO:0008017 microtubule binding; GO:0005488 binding; GO:0045296 cadherin binding; GO:0003779 actin binding; GO:0015631 tubulin binding; GO:0005515 protein binding; GO:0098632 protein binding involved in…				IPR001715;	Calponin homology domain;
Q99JY8	Phospholipid phosphatase 3 OS=Mus musculus OX=10090 GN=Plpp3 PE=1 SV=1	2.779	Up	0.0028778	Plpp3	35.216	7.4	2	2	2	1.186	1.665	1.618	0.649	0.438	0.521	plasma membrane	GO:0044700 single organism signaling; GO:0065008 regulation of biological quality; GO:0030335 positive regulation of cell migration; GO:0032270 positive regulation of cellular protein metabolic process; GO:0007166 cell surface receptor signaling pathway; GO:0044255 cellular lipid metabolic process; GO:0044237 cellular metabolic process; GO:0060020 Bergmann glial cell differentiation; GO:0010594 r…	GO:0016020 membrane; GO:0042175 nuclear outer membrane-endoplasmic reticulum membrane network; GO:0044421 extracellular region part; GO:0005783 endoplasmic reticulum; GO:0071944 cell periphery; GO:0031982 vesicle; GO:0005737 cytoplasm; GO:0031224 intrinsic component of membrane; GO:0044424 intracellular part; GO:0005887 integral component of plasma membrane; GO:0005623 cell; GO:0044422 organelle …	GO:0050839 cell adhesion molecule binding; GO:0042392 sphingosine-1-phosphate phosphatase activity; GO:0005102 receptor binding; GO:0003824 catalytic activity; GO:0042578 phosphoric ester hydrolase activity; GO:0005488 binding; GO:0016791 phosphatase activity; GO:0044877 macromolecular complex binding; GO:0016788 hydrolase activity, acting on ester bonds; GO:0042577 lipid phosphatase activity; GO…	K01080	PLPP1_2_3; phosphatidate phosphatase [EC:3.1.3.4]	mmu00561 Glycerolipid metabolism; mmu00564 Glycerophospholipid metabolism; mmu00565 Ether lipid metabolism; mmu00600 Sphingolipid metabolism; mmu01100 Metabolic pathways; mmu04072 Phospholipase D signaling pathway; mmu04666 Fc gamma R-mediated phagocytosis; mmu04975 Fat digestion and absorption; mmu05231 Choline metabolism in cancer	IPR000326;	Phosphatidic acid phosphatase type 2/haloperoxidase;
P11672	Neutrophil gelatinase-associated lipocalin OS=Mus musculus OX=10090 GN=Lcn2 PE=1 SV=1	2.742	Up	0.028721	Lcn2	22.875	29.5	5	6	5	0.811	1.634	1.926	0.65	0.464	0.48	extracellular	GO:0044085 cellular component biogenesis; GO:0044700 single organism signaling; GO:0065008 regulation of biological quality; GO:0007166 cell surface receptor signaling pathway; GO:0044699 single-organism process; GO:0044764 multi-organism cellular process; GO:0070555 response to interleukin-1; GO:0071345 cellular response to cytokine stimulus; GO:0051234 establishment of localization; GO:0009607 …	GO:0005615 extracellular space; GO:0044421 extracellular region part; GO:0005737 cytoplasm; GO:0031982 vesicle; GO:0044424 intracellular part; GO:0005623 cell; GO:0005829 cytosol; GO:0005576 extracellular region; GO:0043226 organelle; GO:0070062 extracellular exosome; GO:0005622 intracellular; GO:0044464 cell part; GO:1903561 extracellular vesicle; GO:0043227 membrane-bounded organelle; GO:004323…	GO:0002020 protease binding; GO:0042802 identical protein binding; GO:0005506 iron ion binding; GO:0046914 transition metal ion binding; GO:0042803 protein homodimerization activity; GO:0005488 binding; GO:0046983 protein dimerization activity; GO:0043167 ion binding; GO:0046872 metal ion binding; GO:0043169 cation binding; GO:0005515 protein binding; GO:0019899 enzyme binding; GO:0036094 small m…	K21129	LCN2; lipocalin 2	mmu04657 IL-17 signaling pathway	IPR000566; IPR012674; IPR011038;	Lipocalin/cytosolic fatty-acid binding domain; Calycin; Calycin-like;
Q62293	T-cell-specific guanine nucleotide triphosphate-binding protein 1 OS=Mus musculus OX=10090 GN=Tgtp1 PE=1 SV=1	2.734	Up	0.0021216	Tgtp1	47.12	30.8	13	27	13	1.541	1.384	1.507	0.702	0.466	0.453	cytoplasm	GO:0035456 response to interferon-beta; GO:0051716 cellular response to stimulus; GO:0006950 response to stress; GO:0034097 response to cytokine; GO:0071310 cellular response to organic substance; GO:0044403 symbiosis, encompassing mutualism through parasitism; GO:0002376 immune system process; GO:0035458 cellular response to interferon-beta; GO:0044764 multi-organism cellular process; GO:0043207…	GO:0043229 intracellular organelle; GO:0016020 membrane; GO:0042175 nuclear outer membrane-endoplasmic reticulum membrane network; GO:0005783 endoplasmic reticulum; GO:0044446 intracellular organelle part; GO:0005737 cytoplasm; GO:0012505 endomembrane system; GO:0044424 intracellular part; GO:0005623 cell; GO:0044422 organelle part; GO:0043231 intracellular membrane-bounded organelle; GO:0043226 …	GO:1901265 nucleoside phosphate binding; GO:0001882 nucleoside binding; GO:0043167 ion binding; GO:0016817 hydrolase activity, acting on acid anhydrides; GO:0016787 hydrolase activity; GO:0000166 nucleotide binding; GO:0017111 nucleoside-triphosphatase activity; GO:1901363 heterocyclic compound binding; GO:0097159 organic cyclic compound binding; GO:0032549 ribonucleoside binding; GO:0097367 carb…				IPR027417; IPR030385;	P-loop containing nucleoside triphosphate hydrolase; IRG-type guanine nucleotide-binding (G) domain;
P46414	Cyclin-dependent kinase inhibitor 1B OS=Mus musculus OX=10090 GN=Cdkn1b PE=1 SV=2	2.729	Up	0.00116386	Cdkn1b	22.193	14.2	2	3	2	1.142	1.568	1.635	0.49	0.543	0.559	nucleus	GO:0044700 single organism signaling; GO:0010941 regulation of cell death; GO:0022414 reproductive process; GO:0010564 regulation of cell cycle process; GO:0001558 regulation of cell growth; GO:0071900 regulation of protein serine/threonine kinase activity; GO:0044093 positive regulation of molecular function; GO:1901990 regulation of mitotic cell cycle phase transition; GO:0044770 cell cycle pha…	GO:0080008 Cul4-RING E3 ubiquitin ligase complex; GO:0097708 intracellular vesicle; GO:0043229 intracellular organelle; GO:0031464 Cul4A-RING E3 ubiquitin ligase complex; GO:0031410 cytoplasmic vesicle; GO:0031982 vesicle; GO:0005737 cytoplasm; GO:0031461 cullin-RING ubiquitin ligase complex; GO:0032991 macromolecular complex; GO:0012505 endomembrane system; GO:0044424 intracellular part; GO:1990…	GO:0030291 protein serine/threonine kinase inhibitor activity; GO:0031072 heat shock protein binding; GO:0016538 cyclin-dependent protein serine/threonine kinase regulator activity; GO:0019903 protein phosphatase binding; GO:0051087 chaperone binding; GO:0044877 macromolecular complex binding; GO:0061134 peptidase regulator activity; GO:0043028 cysteine-type endopeptidase regulator activity invol…	K06624	CDKN1B, P27, KIP1; cyclin-dependent kinase inhibitor 1B	mmu01522 Endocrine resistance; mmu04012 ErbB signaling pathway; mmu04066 HIF-1 signaling pathway; mmu04068 FoxO signaling pathway; mmu04110 Cell cycle; mmu04151 PI3K-Akt signaling pathway; mmu04933 AGE-RAGE signaling pathway in diabetic complications; mmu04934 Cushing syndrome; mmu05162 Measles; mmu05165 Human papillomavirus infection; mmu05169 Epstein-Barr virus infection; mmu05200 Pathways in c…
Q05915	GTP cyclohydrolase 1 OS=Mus musculus OX=10090 GN=Gch1 PE=1 SV=1	2.695	Up	0.0020196	Gch1	27.014	11.6	3	3	3	1.602	1.354	1.469	0.689	0.514	0.439	cytoplasm	GO:0044085 cellular component biogenesis; GO:0042559 pteridine-containing compound biosynthetic process; GO:0065008 regulation of biological quality; GO:0042416 dopamine biosynthetic process; GO:0042398 cellular modified amino acid biosynthetic process; GO:0044237 cellular metabolic process; GO:0050877 neurological system process; GO:0009607 response to biotic stimulus; GO:0009605 response to ext…	GO:0016020 membrane; GO:0031090 organelle membrane; GO:0031410 cytoplasmic vesicle; GO:0005737 cytoplasm; GO:0031982 vesicle; GO:0032991 macromolecular complex; GO:0044424 intracellular part; GO:0005623 cell; GO:0044422 organelle part; GO:0031974 membrane-enclosed lumen; GO:0005654 nucleoplasm; GO:0031965 nuclear membrane; GO:0070013 intracellular organelle lumen; GO:0005622 intracellular; GO:004…	GO:1901265 nucleoside phosphate binding; GO:0046983 protein dimerization activity; GO:0019901 protein kinase binding; GO:0016787 hydrolase activity; GO:0005515 protein binding; GO:0097159 organic cyclic compound binding; GO:1901363 heterocyclic compound binding; GO:0042802 identical protein binding; GO:0003824 catalytic activity; GO:0032553 ribonucleotide binding; GO:0005488 binding; GO:0031369 t…	K01495	GCH1, folE; GTP cyclohydrolase IA [EC:3.5.4.16]	mmu00790 Folate biosynthesis; mmu01100 Metabolic pathways	IPR020602;	GTP cyclohydrolase I domain;
Q64282	Interferon-induced protein with tetratricopeptide repeats 1 OS=Mus musculus OX=10090 GN=Ifit1 PE=1 SV=2	2.674	Up	0.005418	Ifit1	53.737	46.7	23	45	23	1.275	1.487	1.554	0.736	0.46	0.418	cytoplasm	GO:0035456 response to interferon-beta; GO:0002252 immune effector process; GO:0071310 cellular response to organic substance; GO:0098542 defense response to other organism; GO:0035458 cellular response to interferon-beta; GO:0043207 response to external biotic stimulus; GO:0044764 multi-organism cellular process; GO:0050896 response to stimulus; GO:0071345 cellular response to cytokine stimulus;…	GO:0044424 intracellular part; GO:0005623 cell; GO:0044464 cell part; GO:0005622 intracellular; GO:0005737 cytoplasm;	GO:0097159 organic cyclic compound binding; GO:1901363 heterocyclic compound binding; GO:0003723 RNA binding; GO:0005515 protein binding; GO:0005488 binding; GO:0003676 nucleic acid binding;	K14217	IFIT1; interferon-induced protein with tetratricopeptide repeats 1	mmu05160 Hepatitis C	IPR011990; IPR013026;	Tetratricopeptide-like helical domain; Tetratricopeptide repeat-containing domain;
P01582	Interleukin-1 alpha OS=Mus musculus OX=10090 GN=Il1a PE=1 SV=1	2.664	Up	0.00092432	Il1a	31.022	31.5	6	6	6	1.537	1.32	1.57	0.637	0.569	0.456	nucleus	GO:0044700 single organism signaling; GO:0030335 positive regulation of cell migration; GO:0065008 regulation of biological quality; GO:0042108 positive regulation of cytokine biosynthetic process; GO:0022414 reproductive process; GO:0070498 interleukin-1-mediated signaling pathway; GO:0007166 cell surface receptor signaling pathway; GO:0009891 positive regulation of biosynthetic process; GO:0070…	GO:0005615 extracellular space; GO:0044421 extracellular region part; GO:0044464 cell part; GO:0005622 intracellular; GO:0005737 cytoplasm; GO:0044424 intracellular part; GO:0005829 cytosol; GO:0005623 cell; GO:0005576 extracellular region; GO:0044444 cytoplasmic part;	GO:0005125 cytokine activity; GO:0046914 transition metal ion binding; GO:0005102 receptor binding; GO:0005488 binding; GO:0043167 ion binding; GO:0005149 interleukin-1 receptor binding; GO:0005126 cytokine receptor binding; GO:0043169 cation binding; GO:0070851 growth factor receptor binding; GO:0046872 metal ion binding; GO:0005515 protein binding; GO:0005507 copper ion binding;	K04383	IL1A; interleukin 1 alpha	mmu04010 MAPK signaling pathway; mmu04060 Cytokine-cytokine receptor interaction; mmu04217 Necroptosis; mmu04218 Cellular senescence; mmu04380 Osteoclast differentiation; mmu04640 Hematopoietic cell lineage; mmu04932 Non-alcoholic fatty liver disease (NAFLD); mmu04933 AGE-RAGE signaling pathway in diabetic complications; mmu04940 Type I diabetes mellitus; mmu05020 Prion diseases; mmu05132 Salmone…	IPR003502;	Interleukin-1 propeptide;
A6H5X4	PHD finger protein 11 OS=Mus musculus OX=10090 GN=Phf11 PE=2 SV=1	2.66	Up	0.020198	Phf11	37.728	16.3	5	8	5	1.734	1.349	1.396	0.89	0.408	0.386	nucleus	GO:0050794 regulation of cellular process; GO:0006725 cellular aromatic compound metabolic process; GO:0097659 nucleic acid-templated transcription; GO:0060255 regulation of macromolecule metabolic process; GO:0019219 regulation of nucleobase-containing compound metabolic process; GO:0009058 biosynthetic process; GO:0044237 cellular metabolic process; GO:0071704 organic substance metabolic proces…	GO:0016020 membrane; GO:0043229 intracellular organelle; GO:0031090 organelle membrane; GO:0005635 nuclear envelope; GO:0044446 intracellular organelle part; GO:0031967 organelle envelope; GO:0031981 nuclear lumen; GO:0012505 endomembrane system; GO:0044424 intracellular part; GO:0005623 cell; GO:0044422 organelle part; GO:0031974 membrane-enclosed lumen; GO:0043226 organelle; GO:0043231 intracel…	GO:0046914 transition metal ion binding; GO:0005488 binding; GO:0043167 ion binding; GO:0043169 cation binding; GO:0046872 metal ion binding; GO:0005515 protein binding; GO:0008270 zinc ion binding;				IPR013083; IPR001965; IPR011011;	Zinc finger, RING/FYVE/PHD-type; Zinc finger, PHD-type; Zinc finger, FYVE/PHD-type;
O88627	Sodium/nucleoside cotransporter 2 OS=Mus musculus OX=10090 GN=Slc28a2 PE=1 SV=2	2.656	Up	0.0121374	Slc28a2	72.916	12.6	7	12	7	1.108	1.608	1.68	0.773	0.446	0.436	plasma membrane	GO:0006810 transport; GO:0055085 transmembrane transport; GO:1902578 single-organism localization; GO:0072530 purine-containing compound transmembrane transport; GO:0015931 nucleobase-containing compound transport; GO:1901264 carbohydrate derivative transport; GO:0044699 single-organism process; GO:0071702 organic substance transport; GO:1901642 nucleoside transmembrane transport; GO:0051179 loca…	GO:0016020 membrane; GO:0031226 intrinsic component of plasma membrane; GO:0044459 plasma membrane part; GO:0044425 membrane part; GO:0044464 cell part; GO:0071944 cell periphery; GO:0031224 intrinsic component of membrane; GO:0005887 integral component of plasma membrane; GO:0005623 cell; GO:0016021 integral component of membrane; GO:0005886 plasma membrane;	GO:0015294 solute:cation symporter activity; GO:0022804 active transmembrane transporter activity; GO:0015291 secondary active transmembrane transporter activity; GO:1901505 carbohydrate derivative transporter activity; GO:0015075 ion transmembrane transporter activity; GO:0015293 symporter activity; GO:0015370 solute:sodium symporter activity; GO:0022892 substrate-specific transporter activity; …	K11536	SLC28A; pyrimidine nucleoside transport protein		IPR011642; IPR011657; IPR002668;	Nucleoside transporter/FeoB GTPase, Gate domain; Concentrative nucleoside transporter C-terminal domain; Concentrative nucleoside transporter N-terminal domain;
Q9R0Q8	C-type lectin domain family 4 member E OS=Mus musculus OX=10090 GN=Clec4e PE=1 SV=1	2.611	Up	0.035038	Clec4e	24.431	15.9	3	4	3	1.711	1.44	1.257	0.967	0.36	0.361	cytoplasm,nucleus	GO:0044700 single organism signaling; GO:0045321 leukocyte activation; GO:0007166 cell surface receptor signaling pathway; GO:0002292 T cell differentiation involved in immune response; GO:0038094 Fc-gamma receptor signaling pathway; GO:0048869 cellular developmental process; GO:0098542 defense response to other organism; GO:0051046 regulation of secretion; GO:0044699 single-organism process; GO:…	GO:0031224 intrinsic component of membrane; GO:0016020 membrane; GO:0016021 integral component of membrane; GO:0044425 membrane part;	GO:0030246 carbohydrate binding; GO:0005515 protein binding; GO:0060089 molecular transducer activity; GO:0004872 receptor activity; GO:0005488 binding;	K10059	CLEC4E; C-type lectin domain family 4 member E	mmu04625 C-type lectin receptor signaling pathway; mmu05152 Tuberculosis	IPR001304; IPR016187; IPR033989; IPR016186;	C-type lectin-like; C-type lectin fold; CD209-like, C-type lectin-like domain; C-type lectin-like/link domain;
Q8C9E8	Calcium homeostasis modulator protein 6 OS=Mus musculus OX=10090 GN=Calhm6 PE=2 SV=1	2.603	Up	0.0033839	Calhm6	34.955	24	6	8	6	1.231	1.583	1.661	0.722	0.49	0.507	plasma membrane	GO:0006810 transport; GO:0055085 transmembrane transport; GO:0098655 cation transmembrane transport; GO:0034220 ion transmembrane transport; GO:0006812 cation transport; GO:0006811 ion transport; GO:0051179 localization; GO:0051234 establishment of localization;	GO:0016020 membrane; GO:0031226 intrinsic component of plasma membrane; GO:0044459 plasma membrane part; GO:0044425 membrane part; GO:0044464 cell part; GO:0071944 cell periphery; GO:0031224 intrinsic component of membrane; GO:0005887 integral component of plasma membrane; GO:0005623 cell; GO:0016021 integral component of membrane; GO:0005886 plasma membrane;	GO:0015075 ion transmembrane transporter activity; GO:0022838 substrate-specific channel activity; GO:0005261 cation channel activity; GO:0022803 passive transmembrane transporter activity; GO:0022892 substrate-specific transporter activity; GO:0005216 ion channel activity; GO:0008324 cation transmembrane transporter activity; GO:0015267 channel activity; GO:0022891 substrate-specific transmembra…
Q9DCG2	CD302 antigen OS=Mus musculus OX=10090 GN=Cd302 PE=1 SV=2	2.587	Up	0.031915	Cd302	25.422	6.6	1	1	1	1.178	1.572	1.638	0.941	0.376	0.379	extracellular	GO:0050794 regulation of cellular process; GO:0044700 single organism signaling; GO:0051716 cellular response to stimulus; GO:0016192 vesicle-mediated transport; GO:0044699 single-organism process; GO:0006897 endocytosis; GO:0023052 signaling; GO:0050896 response to stimulus; GO:0051234 establishment of localization; GO:0006909 phagocytosis; GO:0006810 transport; GO:0007165 signal transduction; G…	GO:0016020 membrane; GO:0031226 intrinsic component of plasma membrane; GO:0042995 cell projection; GO:0005938 cell cortex; GO:0071944 cell periphery; GO:0005737 cytoplasm; GO:0099568 cytoplasmic region; GO:0031224 intrinsic component of membrane; GO:0044424 intracellular part; GO:0005887 integral component of plasma membrane; GO:0098858 actin-based cell projection; GO:0005623 cell; GO:0016021 in…	GO:0038023 signaling receptor activity; GO:0030246 carbohydrate binding; GO:0060089 molecular transducer activity; GO:0004872 receptor activity; GO:0004888 transmembrane signaling receptor activity; GO:0004871 signal transducer activity; GO:0005488 binding; GO:0099600 transmembrane receptor activity;	K06722	CD302; CD302 antigen		IPR001304; IPR016187; IPR016186;	C-type lectin-like; C-type lectin fold; C-type lectin-like/link domain;
Q61107	Guanylate-binding protein 4 OS=Mus musculus OX=10090 GN=Gbp4 PE=1 SV=1	2.563	Up	0.00039857	Gbp4	70.801	40.8	25	36	25	1.329	1.41	1.58	0.61	0.588	0.487	cytoplasm	GO:0035456 response to interferon-beta; GO:0071310 cellular response to organic substance; GO:0098542 defense response to other organism; GO:0071346 cellular response to interferon-gamma; GO:0035458 cellular response to interferon-beta; GO:0043207 response to external biotic stimulus; GO:0050896 response to stimulus; GO:0051707 response to other organism; GO:0071345 cellular response to cytokine …	GO:0016020 membrane; GO:0044421 extracellular region part; GO:0031090 organelle membrane; GO:0031410 cytoplasmic vesicle; GO:0044216 other organism cell; GO:0005737 cytoplasm; GO:0031982 vesicle; GO:0044424 intracellular part; GO:0005623 cell; GO:0018995 host; GO:0044422 organelle part; GO:0043657 host cell; GO:0005622 intracellular; GO:0044464 cell part; GO:0048471 perinuclear region of cytoplas…	GO:1901265 nucleoside phosphate binding; GO:0001882 nucleoside binding; GO:0043167 ion binding; GO:0016817 hydrolase activity, acting on acid anhydrides; GO:0016787 hydrolase activity; GO:0000166 nucleotide binding; GO:0017111 nucleoside-triphosphatase activity; GO:1901363 heterocyclic compound binding; GO:0097159 organic cyclic compound binding; GO:0032549 ribonucleoside binding; GO:0097367 carb…	K20899	GBP1_3_4_7; guanylate-binding protein 1/3/4/7	mmu04621 NOD-like receptor signaling pathway	IPR015894; IPR027417; IPR030386; IPR003191;	Guanylate-binding protein, N-terminal; P-loop containing nucleoside triphosphate hydrolase; GB1/RHD3-type guanine nucleotide-binding (G) domain; Guanylate-binding protein, C-terminal;
O35566	CD151 antigen OS=Mus musculus OX=10090 GN=Cd151 PE=1 SV=2	2.549	Up	0.0075424	Cd151	28.246	3.2	1	1	1	1.256	1.611	1.499	0.789	0.463	0.461	plasma membrane	GO:0032943 mononuclear cell proliferation; GO:0050794 regulation of cellular process; GO:0044700 single organism signaling; GO:0051716 cellular response to stimulus; GO:0016477 cell migration; GO:0045321 leukocyte activation; GO:0051674 localization of cell; GO:0007166 cell surface receptor signaling pathway; GO:0044763 single-organism cellular process; GO:0044699 single-organism process; GO:0046…	GO:0016020 membrane; GO:0044421 extracellular region part; GO:0031226 intrinsic component of plasma membrane; GO:0071944 cell periphery; GO:0030054 cell junction; GO:0070161 anchoring junction; GO:0031224 intrinsic component of membrane; GO:0005887 integral component of plasma membrane; GO:0005623 cell; GO:0044420 extracellular matrix component; GO:0005576 extracellular region; GO:0016021 integra…	GO:0050839 cell adhesion molecule binding; GO:0005102 receptor binding; GO:0005488 binding; GO:0044877 macromolecular complex binding; GO:0005515 protein binding; GO:0005178 integrin binding; GO:0032403 protein complex binding;	K06537	CD151, TSPAN24; CD151 antigen		IPR008952;	Tetraspanin, EC2 domain;
Q8R1Z9	RING finger protein 121 OS=Mus musculus OX=10090 GN=Rnf121 PE=1 SV=1	2.543	Up	0.032859	Rnf121	37.986	4.6	3	3	3	1.73	1.321	1.293	0.834	0.298	0.576	plasma membrane	GO:0050794 regulation of cellular process; GO:0044700 single organism signaling; GO:0033554 cellular response to stress; GO:0051603 proteolysis involved in cellular protein catabolic process; GO:0044257 cellular protein catabolic process; GO:0035967 cellular response to topologically incorrect protein; GO:0034976 response to endoplasmic reticulum stress; GO:0071310 cellular response to organic su…	GO:0043229 intracellular organelle; GO:0016020 membrane; GO:0005783 endoplasmic reticulum; GO:0042175 nuclear outer membrane-endoplasmic reticulum membrane network; GO:0098588 bounding membrane of organelle; GO:0031090 organelle membrane; GO:0005737 cytoplasm; GO:0044446 intracellular organelle part; GO:0000139 Golgi membrane; GO:0031224 intrinsic component of membrane; GO:0012505 endomembrane sy…	GO:0061630 ubiquitin protein ligase activity; GO:0046914 transition metal ion binding; GO:0019787 ubiquitin-like protein transferase activity; GO:0003824 catalytic activity; GO:0005488 binding; GO:0043167 ion binding; GO:0004842 ubiquitin-protein transferase activity; GO:0046872 metal ion binding; GO:0043169 cation binding; GO:0005515 protein binding; GO:0061659 ubiquitin-like protein ligase acti…	K15698	RNF121; RING finger protein 121		IPR001841; IPR013083;	Zinc finger, RING-type; Zinc finger, RING/FYVE/PHD-type;
Q64277	ADP-ribosyl cyclase/cyclic ADP-ribose hydrolase 2 OS=Mus musculus OX=10090 GN=Bst1 PE=1 SV=1	2.539	Up	0.0153964	Bst1	34.616	8.4	2	2	2	1.12	1.629	1.613	0.819	0.429	0.47	extracellular	GO:0071622 regulation of granulocyte chemotaxis; GO:0050794 regulation of cellular process; GO:0001952 regulation of cell-matrix adhesion; GO:0042127 regulation of cell proliferation; GO:0050730 regulation of peptidyl-tyrosine phosphorylation; GO:0032956 regulation of actin cytoskeleton organization; GO:0060255 regulation of macromolecule metabolic process; GO:0023051 regulation of signaling; GO:…	GO:0016020 membrane; GO:0044421 extracellular region part; GO:0042995 cell projection; GO:0019898 extrinsic component of membrane; GO:0071944 cell periphery; GO:0001931 uropod; GO:0031982 vesicle; GO:0031225 anchored component of membrane; GO:0031224 intrinsic component of membrane; GO:0031254 cell trailing edge; GO:0005623 cell; GO:0005576 extracellular region; GO:0005886 plasma membrane; GO:004…	GO:0003953 NAD+ nucleosidase activity; GO:0061812 cyclic ADP-ribose hydrolase; GO:0016799 hydrolase activity, hydrolyzing N-glycosyl compounds; GO:0009975 cyclase activity; GO:0003824 catalytic activity; GO:0050135 NAD(P)+ nucleosidase activity; GO:0016798 hydrolase activity, acting on glycosyl bonds; GO:0061811 ADP-ribosyl cyclase activity; GO:0016787 hydrolase activity; GO:0061809 NAD+ nucleoti…	K18152	BST1, CD157; ADP-ribosyl cyclase 2 [EC:3.2.2.6 2.4.99.20]	mmu00760 Nicotinate and nicotinamide metabolism; mmu01100 Metabolic pathways; mmu04970 Salivary secretion; mmu04972 Pancreatic secretion	IPR016040;	NAD(P)-binding domain;
P37217	Early activation antigen CD69 OS=Mus musculus OX=10090 GN=Cd69 PE=2 SV=1	2.529	Up	0.0043243	Cd69	22.517	21.1	4	5	4	1.367	1.52	1.486	0.773	0.47	0.486	plasma membrane	GO:0042493 response to drug; GO:0051716 cellular response to stimulus; GO:0035690 cellular response to drug; GO:0042221 response to chemical; GO:0050896 response to stimulus; GO:0009987 cellular process; GO:0070887 cellular response to chemical stimulus;	GO:0016020 membrane; GO:0009897 external side of plasma membrane; GO:0044459 plasma membrane part; GO:0044425 membrane part; GO:0044464 cell part; GO:0071944 cell periphery; GO:0031224 intrinsic component of membrane; GO:0009986 cell surface; GO:0005623 cell; GO:0016021 integral component of membrane; GO:0005886 plasma membrane; GO:0098552 side of membrane;	GO:0043169 cation binding; GO:0046872 metal ion binding; GO:0030246 carbohydrate binding; GO:0005509 calcium ion binding; GO:0005488 binding; GO:0043167 ion binding;	K06502	CD69; CD69 antigen		IPR001304; IPR033992; IPR016187; IPR016186;	C-type lectin-like; Natural killer cell receptor-like, C-type lectin-like domain; C-type lectin fold; C-type lectin-like/link domain;
Q05769	Prostaglandin G/H synthase 2 OS=Mus musculus OX=10090 GN=Ptgs2 PE=1 SV=1	2.528	Up	0.0095555	Ptgs2	69.012	17.4	8	10	7	1.383	1.397	1.578	0.826	0.455	0.443	extracellular	GO:0010941 regulation of cell death; GO:0022414 reproductive process; GO:0030728 ovulation; GO:0009891 positive regulation of biosynthetic process; GO:0046683 response to organophosphorus; GO:0044255 cellular lipid metabolic process; GO:0031347 regulation of defense response; GO:0044237 cellular metabolic process; GO:0010594 regulation of endothelial cell migration; GO:0090049 regulation of cell …	GO:0016020 membrane; GO:0005783 endoplasmic reticulum; GO:0042175 nuclear outer membrane-endoplasmic reticulum membrane network; GO:0031090 organelle membrane; GO:0098857 membrane microdomain; GO:0071944 cell periphery; GO:0005737 cytoplasm; GO:0032991 macromolecular complex; GO:0044424 intracellular part; GO:0005623 cell; GO:0044422 organelle part; GO:0098590 plasma membrane region; GO:0044425 m…	GO:0043167 ion binding; GO:0046983 protein dimerization activity; GO:0016209 antioxidant activity; GO:0016705 oxidoreductase activity, acting on paired donors, with incorporation or reduction of molecular oxygen; GO:0005515 protein binding; GO:0016491 oxidoreductase activity; GO:0016702 oxidoreductase activity, acting on single donors with incorporation of molecular oxygen, incorporation of two a…	K11987	PTGS2, COX2; prostaglandin-endoperoxide synthase 2 [EC:1.14.99.1]	mmu00590 Arachidonic acid metabolism; mmu01100 Metabolic pathways; mmu04064 NF-kappa B signaling pathway; mmu04370 VEGF signaling pathway; mmu04625 C-type lectin receptor signaling pathway; mmu04657 IL-17 signaling pathway; mmu04668 TNF signaling pathway; mmu04723 Retrograde endocannabinoid signaling; mmu04726 Serotonergic synapse; mmu04913 Ovarian steroidogenesis; mmu04921 Oxytocin signaling pat…	IPR000742;	EGF-like domain;
Q6PEB6	MOB-like protein phocein OS=Mus musculus OX=10090 GN=Mob4 PE=1 SV=1	2.505	Up	0.031259	Mob4	26.032	26.7	5	5	5	1.486	1.564	1.286	0.869	0.306	0.556	cytoplasm	GO:0006810 transport; GO:0051179 localization; GO:0051234 establishment of localization;	GO:0030425 dendrite; GO:0016020 membrane; GO:0031090 organelle membrane; GO:0005737 cytoplasm; GO:0043025 neuronal cell body; GO:0044424 intracellular part; GO:0005623 cell; GO:0043197 dendritic spine; GO:0044422 organelle part; GO:0044309 neuron spine; GO:0005622 intracellular; GO:0044464 cell part; GO:0098791 Golgi subcompartment; GO:0043005 neuron projection; GO:0048471 perinuclear region of c…	GO:0005488 binding; GO:0043167 ion binding; GO:0043169 cation binding; GO:0046872 metal ion binding; GO:0005515 protein binding; GO:0019900 kinase binding; GO:0019899 enzyme binding;
Q3U5Q7	UMP-CMP kinase 2, mitochondrial OS=Mus musculus OX=10090 GN=Cmpk2 PE=1 SV=2	2.501	Up	0.0096961	Cmpk2	50.036	64.2	22	45	22	1.182	1.479	1.641	0.788	0.489	0.443	mitochondria	GO:0006165 nucleoside diphosphate phosphorylation; GO:0046077 dUDP metabolic process; GO:0009147 pyrimidine nucleoside triphosphate metabolic process; GO:0009117 nucleotide metabolic process; GO:0044699 single-organism process; GO:0009058 biosynthetic process; GO:0046939 nucleotide phosphorylation; GO:0009262 deoxyribonucleotide metabolic process; GO:0044237 cellular metabolic process; GO:0006796…	GO:0043226 organelle; GO:0043231 intracellular membrane-bounded organelle; GO:0043229 intracellular organelle; GO:0044464 cell part; GO:0005622 intracellular; GO:0005737 cytoplasm; GO:0044424 intracellular part; GO:0043227 membrane-bounded organelle; GO:0005623 cell; GO:0005739 mitochondrion; GO:0044444 cytoplasmic part;	GO:1901265 nucleoside phosphate binding; GO:0019205 nucleobase-containing compound kinase activity; GO:0009041 uridylate kinase activity; GO:0019201 nucleotide kinase activity; GO:0016776 phosphotransferase activity, phosphate group as acceptor; GO:0004798 thymidylate kinase activity; GO:0097159 organic cyclic compound binding; GO:1901363 heterocyclic compound binding; GO:0016301 kinase activity;…	K13809	CMPK2; UMP-CMP kinase 2, mitochondrial [EC:2.7.4.14]	mmu00240 Pyrimidine metabolism; mmu01100 Metabolic pathways	IPR027417;	P-loop containing nucleoside triphosphate hydrolase;
Q9WTV6	Ubl carboxyl-terminal hydrolase 18 OS=Mus musculus OX=10090 GN=Usp18 PE=1 SV=2	2.493	Up	0.0141446	Usp18	42.472	11.7	3	4	3	1.276	1.434	1.621	0.846	0.482	0.409	cytoplasm	GO:0070646 protein modification by small protein removal; GO:0051603 proteolysis involved in cellular protein catabolic process; GO:0044257 cellular protein catabolic process; GO:0044267 cellular protein metabolic process; GO:0016579 protein deubiquitination; GO:0050896 response to stimulus; GO:0044237 cellular metabolic process; GO:0071704 organic substance metabolic process; GO:0008152 metaboli…	GO:0043226 organelle; GO:0043231 intracellular membrane-bounded organelle; GO:0043229 intracellular organelle; GO:0005634 nucleus; GO:0044464 cell part; GO:0005622 intracellular; GO:0005737 cytoplasm; GO:0044424 intracellular part; GO:0005829 cytosol; GO:0043227 membrane-bounded organelle; GO:0005623 cell; GO:0044444 cytoplasmic part;	GO:0008233 peptidase activity; GO:0036459 thiol-dependent ubiquitinyl hydrolase activity; GO:0003824 catalytic activity; GO:0005488 binding; GO:0101005 ubiquitinyl hydrolase activity; GO:0070011 peptidase activity, acting on L-amino acid peptides; GO:0019783 ubiquitin-like protein-specific protease activity; GO:0005515 protein binding; GO:0008234 cysteine-type peptidase activity; GO:0016787 hydro…	K11846	USP18_41; ubiquitin carboxyl-terminal hydrolase 18/41 [EC:3.4.19.12]		IPR028889; IPR001394;	Ubiquitin specific protease domain; Peptidase C19, ubiquitin carboxyl-terminal hydrolase;
Q63961	Endoglin OS=Mus musculus OX=10090 GN=Eng PE=1 SV=2	2.479	Up	0.007744	Eng	70.02	6.1	4	4	4	1.164	1.575	1.587	0.766	0.454	0.525	plasma membrane	GO:0044700 single organism signaling; GO:0009593 detection of chemical stimulus; GO:0060415 muscle tissue morphogenesis; GO:0009891 positive regulation of biosynthetic process; GO:0048754 branching morphogenesis of an epithelial tube; GO:0001525 angiogenesis; GO:0003151 outflow tract morphogenesis; GO:0003208 cardiac ventricle morphogenesis; GO:1904018 positive regulation of vasculature developme…	GO:0016020 membrane; GO:0044421 extracellular region part; GO:0005615 extracellular space; GO:0009897 external side of plasma membrane; GO:0030054 cell junction; GO:0071944 cell periphery; GO:0043235 receptor complex; GO:0070161 anchoring junction; GO:0031224 intrinsic component of membrane; GO:0032991 macromolecular complex; GO:0072563 endothelial microparticle; GO:0005623 cell; GO:0016021 integ…	GO:0016773 phosphotransferase activity, alcohol group as acceptor; GO:0019838 growth factor binding; GO:0005102 receptor binding; GO:0005160 transforming growth factor beta receptor binding; GO:0046983 protein dimerization activity; GO:0005515 protein binding; GO:0004672 protein kinase activity; GO:0048029 monosaccharide binding; GO:0004888 transmembrane signaling receptor activity; GO:0004871 si…	K06526	ENG, CD105; endoglin		IPR001507;	Zona pellucida domain;
Q64695	Endothelial protein C receptor OS=Mus musculus OX=10090 GN=Procr PE=1 SV=3	2.474	Up	0.0114413	Procr	27.189	12.4	2	3	2	1.35	1.589	1.39	0.845	0.446	0.459	extracellular	GO:0044707 single-multicellular organism process; GO:0007596 blood coagulation; GO:0065008 regulation of biological quality; GO:0050878 regulation of body fluid levels; GO:0006950 response to stress; GO:0051241 negative regulation of multicellular organismal process; GO:0044699 single-organism process; GO:0048519 negative regulation of biological process; GO:0050896 response to stimulus; GO:00325…	GO:0016020 membrane; GO:0044421 extracellular region part; GO:0030054 cell junction; GO:0031982 vesicle; GO:0031224 intrinsic component of membrane; GO:0044424 intracellular part; GO:0005623 cell; GO:0044422 organelle part; GO:0043228 non-membrane-bounded organelle; GO:0005856 cytoskeleton; GO:0070062 extracellular exosome; GO:0005815 microtubule organizing center; GO:0005925 focal adhesion; GO:0…	GO:0008022 protein C-terminus binding; GO:0005515 protein binding; GO:0005488 binding;	K06557	PROCR, CD201; protein C receptor, endothelial (EPCR)	mmu04610 Complement and coagulation cascades	IPR011161; IPR011162;	MHC class I-like antigen recognition-like; MHC classes I/II-like antigen recognition protein;
Q91WM3	U3 small nucleolar RNA-interacting protein 2 OS=Mus musculus OX=10090 GN=Rrp9 PE=1 SV=1	2.45	Up	0.0003398	Rrp9	52.106	9.3	4	4	4	1.478	1.372	1.454	0.677	0.548	0.532	nucleus	GO:0016072 rRNA metabolic process; GO:0006396 RNA processing; GO:0034470 ncRNA processing; GO:0044085 cellular component biogenesis; GO:0022613 ribonucleoprotein complex biogenesis; GO:0006725 cellular aromatic compound metabolic process; GO:0006807 nitrogen compound metabolic process; GO:0042254 ribosome biogenesis; GO:1901360 organic cyclic compound metabolic process; GO:0044238 primary metabol…	GO:0043229 intracellular organelle; GO:0043232 intracellular non-membrane-bounded organelle; GO:0044446 intracellular organelle part; GO:0032991 macromolecular complex; GO:0031981 nuclear lumen; GO:0044452 nucleolar part; GO:0044424 intracellular part; GO:0005730 nucleolus; GO:0005623 cell; GO:0044422 organelle part; GO:0030684 preribosome; GO:0043228 non-membrane-bounded organelle; GO:0043231 in…	GO:0030515 snoRNA binding; GO:0097159 organic cyclic compound binding; GO:1901363 heterocyclic compound binding; GO:0034511 U3 snoRNA binding; GO:0003723 RNA binding; GO:0005488 binding; GO:0003676 nucleic acid binding; GO:0005515 protein binding;	K14793	RRP9; ribosomal RNA-processing protein 9		IPR017986; IPR015943;	WD40-repeat-containing domain; WD40/YVTN repeat-like-containing domain;
O88536	Formyl peptide receptor 2 OS=Mus musculus OX=10090 GN=Fpr2 PE=1 SV=1	2.389	Up	0.033922	Fpr2	39.422	7.4	1	3	1	0.817	1.762	1.709	0.655	0.604	0.536	plasma membrane	GO:0044700 single organism signaling; GO:0065008 regulation of biological quality; GO:0072503 cellular divalent inorganic cation homeostasis; GO:0051674 localization of cell; GO:0007166 cell surface receptor signaling pathway; GO:0044699 single-organism process; GO:0009605 response to external stimulus; GO:0007165 signal transduction; GO:0007154 cell communication; GO:0055065 metal ion homeostasi…	GO:0016020 membrane; GO:0031226 intrinsic component of plasma membrane; GO:0044459 plasma membrane part; GO:0044425 membrane part; GO:0044464 cell part; GO:0071944 cell periphery; GO:0031224 intrinsic component of membrane; GO:0005887 integral component of plasma membrane; GO:0005623 cell; GO:0016021 integral component of membrane; GO:0005886 plasma membrane;	GO:0008528 G-protein coupled peptide receptor activity; GO:0038023 signaling receptor activity; GO:0060089 molecular transducer activity; GO:0004872 receptor activity; GO:0004875 complement receptor activity; GO:0004930 G-protein coupled receptor activity; GO:0001653 peptide receptor activity; GO:0004888 transmembrane signaling receptor activity; GO:0004871 signal transducer activity; GO:0004982 …	K04173	FPRL; formyl peptide receptor-like	mmu04080 Neuroactive ligand-receptor interaction; mmu05150 Staphylococcus aureus infection	IPR017452;	GPCR, rhodopsin-like, 7TM;
O35386	Phytanoyl-CoA dioxygenase, peroxisomal OS=Mus musculus OX=10090 GN=Phyh PE=1 SV=1	2.343	Up	0.0170845	Phyh	38.607	16	5	5	5	1.001	1.568	1.695	0.77	0.478	0.572	mitochondria	GO:0034440 lipid oxidation; GO:0044699 single-organism process; GO:0044255 cellular lipid metabolic process; GO:0044237 cellular metabolic process; GO:0071704 organic substance metabolic process; GO:0008152 metabolic process; GO:0030258 lipid modification; GO:0044248 cellular catabolic process; GO:0032787 monocarboxylic acid metabolic process; GO:0009987 cellular process; GO:0006629 lipid metabol…	GO:0043226 organelle; GO:0043231 intracellular membrane-bounded organelle; GO:0043229 intracellular organelle; GO:0044464 cell part; GO:0005622 intracellular; GO:0005777 peroxisome; GO:0042579 microbody; GO:0005737 cytoplasm; GO:0044424 intracellular part; GO:0005623 cell; GO:0043227 membrane-bounded organelle; GO:0005739 mitochondrion; GO:0044444 cytoplasmic part;	GO:0019842 vitamin binding; GO:0048244 phytanoyl-CoA dioxygenase activity; GO:0031418 L-ascorbic acid binding; GO:0043167 ion binding; GO:0043177 organic acid binding; GO:0016705 oxidoreductase activity, acting on paired donors, with incorporation or reduction of molecular oxygen; GO:0005515 protein binding; GO:0048029 monosaccharide binding; GO:0016706 oxidoreductase activity, acting on paired d…	K00477	PHYH; phytanoyl-CoA hydroxylase [EC:1.14.11.18]	mmu04146 Peroxisome
Q2EG98	Polycystic kidney disease protein 1-like 3 OS=Mus musculus OX=10090 GN=Pkd1l3 PE=1 SV=2	2.313	Up	0.0123371	Pkd1l3	241.25	0.3	1	1	1	1.011	1.71	1.519	0.726	0.505	0.602	plasma membrane	GO:0009593 detection of chemical stimulus; GO:0072511 divalent inorganic cation transport; GO:0034220 ion transmembrane transport; GO:0009581 detection of external stimulus; GO:0071467 cellular response to pH; GO:0009628 response to abiotic stimulus; GO:0030001 metal ion transport; GO:0071468 cellular response to acidic pH; GO:0050896 response to stimulus; GO:0050877 neurological system process; …	GO:0016020 membrane; GO:0044421 extracellular region part; GO:0071944 cell periphery; GO:0031982 vesicle; GO:0034703 cation channel complex; GO:0043235 receptor complex; GO:0032991 macromolecular complex; GO:0031224 intrinsic component of membrane; GO:0005623 cell; GO:1902495 transmembrane transporter complex; GO:0005576 extracellular region; GO:0016021 integral component of membrane; GO:0005886 …	GO:0015075 ion transmembrane transporter activity; GO:0022803 passive transmembrane transporter activity; GO:0043167 ion binding; GO:0022892 substrate-specific transporter activity; GO:0005515 protein binding; GO:0015267 channel activity; GO:0022891 substrate-specific transmembrane transporter activity; GO:0046873 metal ion transmembrane transporter activity; GO:0072509 divalent inorganic cation …	K04989	PKD1L3; polycystin 1L3	mmu04742 Taste transduction	IPR001024; IPR013122; IPR016187; IPR016186; IPR000203;	PLAT/LH2 domain; Polycystin cation channel, PKD1/PKD2; C-type lectin fold; C-type lectin-like/link domain; GPS motif;
Q64339	Ubiquitin-like protein ISG15 OS=Mus musculus OX=10090 GN=Isg15 PE=1 SV=4	2.31	Up	0.0027391	Isg15	17.897	42.9	5	12	5	1.313	1.461	1.501	0.753	0.605	0.493	cytoplasm	GO:0065008 regulation of biological quality; GO:0045637 regulation of myeloid cell differentiation; GO:0098542 defense response to other organism; GO:0070169 positive regulation of biomineral tissue development; GO:0030500 regulation of bone mineralization; GO:0044764 multi-organism cellular process; GO:0070167 regulation of biomineral tissue development; GO:0044237 cellular metabolic process; GO…	GO:0044424 intracellular part; GO:0005623 cell; GO:0005576 extracellular region; GO:0044464 cell part; GO:0005622 intracellular; GO:0005737 cytoplasm;	GO:0031386 protein tag; GO:0005515 protein binding; GO:0005488 binding;	K12159	ISG15; ubiquitin cross-reactive protein	mmu04622 RIG-I-like receptor signaling pathway; mmu05165 Human papillomavirus infection; mmu05169 Epstein-Barr virus infection	IPR029071; IPR000626;	Ubiquitin-related domain; Ubiquitin domain;
P28033	CCAAT/enhancer-binding protein beta OS=Mus musculus OX=10090 GN=Cebpb PE=1 SV=1	2.287	Up	0.020396	Cebpb	31.445	32.8	8	10	8	1.344	1.584	1.331	0.919	0.512	0.431	nucleus	GO:0044700 single organism signaling; GO:0002694 regulation of leukocyte activation; GO:0050672 negative regulation of lymphocyte proliferation; GO:0010941 regulation of cell death; GO:0048732 gland development; GO:0022414 reproductive process; GO:0043009 chordate embryonic development; GO:0098542 defense response to other organism; GO:0009891 positive regulation of biosynthetic process; GO:00435…	GO:0005737 cytoplasm; GO:0032991 macromolecular complex; GO:0044424 intracellular part; GO:0005623 cell; GO:0044422 organelle part; GO:0044427 chromosomal part; GO:0043228 non-membrane-bounded organelle; GO:0000793 condensed chromosome; GO:0031974 membrane-enclosed lumen; GO:0005654 nucleoplasm; GO:0070013 intracellular organelle lumen; GO:0044454 nuclear chromosome part; GO:0005622 intracellular…	GO:0000981 RNA polymerase II transcription factor activity, sequence-specific DNA binding; GO:0001077 transcriptional activator activity, RNA polymerase II core promoter proximal region sequence-specific binding; GO:0035259 glucocorticoid receptor binding; GO:0005102 receptor binding; GO:0003690 double-stranded DNA binding; GO:0003705 transcription factor activity, RNA polymerase II distal enhanc…	K10048	CEBPB; CCAAT/enhancer binding protein (C/EBP), beta	mmu04657 IL-17 signaling pathway; mmu04668 TNF signaling pathway; mmu05152 Tuberculosis; mmu05202 Transcriptional misregulation in cancer	IPR004827;	Basic-leucine zipper domain;
P17809	Solute carrier family 2, facilitated glucose transporter member 1 OS=Mus musculus OX=10090 GN=Slc2a1 PE=1 SV=4	2.218	Up	0.023437	Slc2a1	53.984	4.1	2	2	2	1.2	1.498	1.49	0.936	0.479	0.473	plasma membrane	GO:0044085 cellular component biogenesis; GO:0033554 cellular response to stress; GO:0016043 cellular component organization; GO:0009267 cellular response to starvation; GO:0015749 monosaccharide transport; GO:0009628 response to abiotic stimulus; GO:0044699 single-organism process; GO:0050896 response to stimulus; GO:0031669 cellular response to nutrient levels; GO:0051234 establishment of local…	GO:0016323 basolateral plasma membrane; GO:0016020 membrane; GO:0005615 extracellular space; GO:0044421 extracellular region part; GO:0005938 cell cortex; GO:0016324 apical plasma membrane; GO:0031410 cytoplasmic vesicle; GO:0098857 membrane microdomain; GO:0030054 cell junction; GO:0071944 cell periphery; GO:0099568 cytoplasmic region; GO:0005737 cytoplasm; GO:0031982 vesicle; GO:0030863 cortica…	GO:0055056 D-glucose transmembrane transporter activity; GO:0005355 glucose transmembrane transporter activity; GO:0043621 protein self-association; GO:0051119 sugar transmembrane transporter activity; GO:0042910 xenobiotic transporter activity; GO:1901476 carbohydrate transporter activity; GO:0022892 substrate-specific transporter activity; GO:0051183 vitamin transporter activity; GO:0005515 pro…	K07299	SLC2A1, GLUT1; MFS transporter, SP family, solute carrier family 2 (facilitated glucose transporter), member 1	mmu04066 HIF-1 signaling pathway; mmu04911 Insulin secretion; mmu04919 Thyroid hormone signaling pathway; mmu04920 Adipocytokine signaling pathway; mmu04922 Glucagon signaling pathway; mmu04931 Insulin resistance; mmu04976 Bile secretion; mmu05166 Human T-cell leukemia virus 1 infection; mmu05200 Pathways in cancer; mmu05211 Renal cell carcinoma; mmu05230 Central carbon metabolism in cancer	IPR020846;	Major facilitator superfamily domain;
Q8C3X8	Lipase maturation factor 2 OS=Mus musculus OX=10090 GN=Lmf2 PE=1 SV=1	2.212	Up	0.026679	Lmf2	79.996	6.6	4	5	4	1.672	1.422	1.077	0.635	0.644	0.607	plasma membrane		GO:0043229 intracellular organelle; GO:0016020 membrane; GO:0042175 nuclear outer membrane-endoplasmic reticulum membrane network; GO:0005783 endoplasmic reticulum; GO:0044446 intracellular organelle part; GO:0005737 cytoplasm; GO:0031224 intrinsic component of membrane; GO:0012505 endomembrane system; GO:0044424 intracellular part; GO:0005623 cell; GO:0016021 integral component of membrane; GO:0…
Q9D2Z4	Sentrin-specific protease 8 OS=Mus musculus OX=10090 GN=Senp8 PE=1 SV=2	2.202	Up	0.00135539	Senp8	25.057	9	3	3	3	1.547	1.211	1.402	0.719	0.578	0.592	nucleus	GO:0070646 protein modification by small protein removal; GO:0044267 cellular protein metabolic process; GO:0070647 protein modification by small protein conjugation or removal; GO:0044238 primary metabolic process; GO:0044237 cellular metabolic process; GO:0071704 organic substance metabolic process; GO:0018193 peptidyl-amino acid modification; GO:0018205 peptidyl-lysine modification; GO:0008152…	GO:0043226 organelle; GO:0043231 intracellular membrane-bounded organelle; GO:0043229 intracellular organelle; GO:0005634 nucleus; GO:0044464 cell part; GO:0005622 intracellular; GO:0044424 intracellular part; GO:0043227 membrane-bounded organelle; GO:0005623 cell;	GO:0004175 endopeptidase activity; GO:0019784 NEDD8-specific protease activity; GO:0008233 peptidase activity; GO:0003824 catalytic activity; GO:0016929 SUMO-specific protease activity; GO:0070011 peptidase activity, acting on L-amino acid peptides; GO:0019783 ubiquitin-like protein-specific protease activity; GO:0008234 cysteine-type peptidase activity; GO:0016787 hydrolase activity;	K08597	SENP8, NEDP1, DEN1; sentrin-specific protease 8 [EC:3.4.22.68]		IPR003653;	Ulp1 protease family, C-terminal catalytic domain;
O54901	OX-2 membrane glycoprotein OS=Mus musculus OX=10090 GN=Cd200 PE=1 SV=1	2.193	Up	0.0100026	Cd200	31.256	12.9	4	4	4	1.16	1.553	1.458	0.835	0.543	0.524	mitochondria	GO:0050794 regulation of cellular process; GO:0002694 regulation of leukocyte activation; GO:0043030 regulation of macrophage activation; GO:0044763 single-organism cellular process; GO:0098609 cell-cell adhesion; GO:0044699 single-organism process; GO:0048519 negative regulation of biological process; GO:0048523 negative regulation of cellular process; GO:0008037 cell recognition; GO:0050776 reg…	GO:0016020 membrane; GO:0031226 intrinsic component of plasma membrane; GO:0044459 plasma membrane part; GO:0030054 cell junction; GO:0044425 membrane part; GO:0044464 cell part; GO:0071944 cell periphery; GO:0005912 adherens junction; GO:0070161 anchoring junction; GO:0031224 intrinsic component of membrane; GO:0005913 cell-cell adherens junction; GO:0005887 integral component of plasma membrane…	GO:0050839 cell adhesion molecule binding; GO:0060089 molecular transducer activity; GO:0042802 identical protein binding; GO:0004872 receptor activity; GO:0005102 receptor binding; GO:0042803 protein homodimerization activity; GO:0005488 binding; GO:0046983 protein dimerization activity; GO:0005515 protein binding;	K06556	CD200; CD200 antigen		IPR007110; IPR013783; IPR003599; IPR013106; IPR013151;	Immunoglobulin-like domain; Immunoglobulin-like fold; Immunoglobulin subtype; Immunoglobulin V-set domain; Immunoglobulin;
Q8BHK6	SLAM family member 7 OS=Mus musculus OX=10090 GN=Slamf7 PE=1 SV=2	2.192	Up	0.0168046	Slamf7	37.187	35.7	9	15	9	1.261	1.475	1.474	0.919	0.499	0.503	peroxisome	GO:0050794 regulation of cellular process; GO:0032814 regulation of natural killer cell activation; GO:0002694 regulation of leukocyte activation; GO:0006950 response to stress; GO:0002376 immune system process; GO:0050896 response to stimulus; GO:0051249 regulation of lymphocyte activation; GO:0045087 innate immune response; GO:0050865 regulation of cell activation; GO:0050789 regulation of biol…	GO:0043229 intracellular organelle; GO:0016020 membrane; GO:0005783 endoplasmic reticulum; GO:0009897 external side of plasma membrane; GO:0071944 cell periphery; GO:0005737 cytoplasm; GO:0031224 intrinsic component of membrane; GO:0012505 endomembrane system; GO:0044424 intracellular part; GO:0005623 cell; GO:0016021 integral component of membrane; GO:0005886 plasma membrane; GO:0043231 intracel…	GO:0005515 protein binding; GO:0005488 binding;	K06733	SLAMF7, CD319; SLAM family member 7		IPR007110; IPR013783;	Immunoglobulin-like domain; Immunoglobulin-like fold;
P39428	TNF receptor-associated factor 1 OS=Mus musculus OX=10090 GN=Traf1 PE=1 SV=2	2.183	Up	0.044383	Traf1	45.464	10	3	3	3	1.344	1.347	1.459	0.815	0.447	0.639	cytoplasm	GO:0050794 regulation of cellular process; GO:0044700 single organism signaling; GO:0010941 regulation of cell death; GO:0060255 regulation of macromolecule metabolic process; GO:0023051 regulation of signaling; GO:0019219 regulation of nucleobase-containing compound metabolic process; GO:0043067 regulation of programmed cell death; GO:0044699 single-organism process; GO:0050896 response to stimu…	GO:0044424 intracellular part; GO:0005623 cell; GO:0044464 cell part; GO:0005622 intracellular; GO:0005737 cytoplasm;	GO:0031625 ubiquitin protein ligase binding; GO:0005102 receptor binding; GO:0032813 tumor necrosis factor receptor superfamily binding; GO:0043167 ion binding; GO:0005126 cytokine receptor binding; GO:0005164 tumor necrosis factor receptor binding; GO:0005515 protein binding; GO:0008270 zinc ion binding; GO:0031996 thioesterase binding; GO:0042802 identical protein binding; GO:0046914 transition…	K03172	TRAF1; TNF receptor-associated factor 1	mmu04064 NF-kappa B signaling pathway; mmu04210 Apoptosis; mmu04668 TNF signaling pathway; mmu05200 Pathways in cancer; mmu05202 Transcriptional misregulation in cancer; mmu05203 Viral carcinogenesis; mmu05222 Small cell lung cancer	IPR008974; IPR002083; IPR032070;	TRAF-like; MATH/TRAF domain; TNF receptor-associated factor, BIRC3 binding domain;
P22437	Prostaglandin G/H synthase 1 OS=Mus musculus OX=10090 GN=Ptgs1 PE=1 SV=1	2.174	Up	0.033199	Ptgs1	69.042	7.8	4	4	3	0.987	1.542	1.627	0.877	0.458	0.577	lysozyme	GO:0065008 regulation of biological quality; GO:0016053 organic acid biosynthetic process; GO:0048869 cellular developmental process; GO:1901568 fatty acid derivative metabolic process; GO:0044699 single-organism process; GO:0009058 biosynthetic process; GO:0044255 cellular lipid metabolic process; GO:0044237 cellular metabolic process; GO:0008610 lipid biosynthetic process; GO:0009913 epidermal …	GO:0016020 membrane; GO:0042175 nuclear outer membrane-endoplasmic reticulum membrane network; GO:0044421 extracellular region part; GO:0005783 endoplasmic reticulum; GO:0031090 organelle membrane; GO:0031982 vesicle; GO:0005737 cytoplasm; GO:0097730 non-motile cilium; GO:0044424 intracellular part; GO:0005623 cell; GO:0097731 9+0 non-motile cilium; GO:0044422 organelle part; GO:0070062 extracell…	GO:0043167 ion binding; GO:0016209 antioxidant activity; GO:0016705 oxidoreductase activity, acting on paired donors, with incorporation or reduction of molecular oxygen; GO:0005515 protein binding; GO:0016491 oxidoreductase activity; GO:1901363 heterocyclic compound binding; GO:0097159 organic cyclic compound binding; GO:0020037 heme binding; GO:0003824 catalytic activity; GO:0005488 binding; GO…	K00509	PTGS1, COX1; prostaglandin-endoperoxide synthase 1 [EC:1.14.99.1]	mmu00590 Arachidonic acid metabolism; mmu01100 Metabolic pathways; mmu04611 Platelet activation; mmu04726 Serotonergic synapse; mmu04923 Regulation of lipolysis in adipocytes	IPR000742;	EGF-like domain;
Q9CR02	Translation machinery-associated protein 16 OS=Mus musculus OX=10090 GN=Tma16 PE=1 SV=1	2.172	Up	0.0163616	Tma16	25.782	15.8	4	4	4	1.446	1.283	1.423	0.912	0.518	0.482	nucleus		GO:0043229 intracellular organelle; GO:0043232 intracellular non-membrane-bounded organelle; GO:0044446 intracellular organelle part; GO:0031981 nuclear lumen; GO:0044424 intracellular part; GO:0005730 nucleolus; GO:0005623 cell; GO:0044422 organelle part; GO:0043228 non-membrane-bounded organelle; GO:0043231 intracellular membrane-bounded organelle; GO:0043226 organelle; GO:0031974 membrane-encl…		K14860	TMA16; translation machinery-associated protein 16
P35951	Low-density lipoprotein receptor OS=Mus musculus OX=10090 GN=Ldlr PE=1 SV=2	2.166	Up	0.030099	Ldlr	94.946	6.1	5	5	5	1.235	1.402	1.417	0.963	0.459	0.45	extracellular	GO:0065008 regulation of biological quality; GO:0007586 digestion; GO:0006066 alcohol metabolic process; GO:0009891 positive regulation of biosynthetic process; GO:0044255 cellular lipid metabolic process; GO:0031347 regulation of defense response; GO:0019216 regulation of lipid metabolic process; GO:0044237 cellular metabolic process; GO:0042157 lipoprotein metabolic process; GO:0098856 intestin…	GO:0016323 basolateral plasma membrane; GO:0016020 membrane; GO:0005615 extracellular space; GO:0044421 extracellular region part; GO:0009897 external side of plasma membrane; GO:0031410 cytoplasmic vesicle; GO:0034362 low-density lipoprotein particle; GO:0071944 cell periphery; GO:0005737 cytoplasm; GO:0031982 vesicle; GO:0034358 plasma lipoprotein particle; GO:0031224 intrinsic component of mem…	GO:0043167 ion binding; GO:0044877 macromolecular complex binding; GO:0038024 cargo receptor activity; GO:0071813 lipoprotein particle binding; GO:0005515 protein binding; GO:0002020 protease binding; GO:0030228 lipoprotein particle receptor activity; GO:0097367 carbohydrate derivative binding; GO:0060089 molecular transducer activity; GO:0042802 identical protein binding; GO:0004872 receptor act…	K12473	LDLR; low-density lipoprotein receptor	mmu04144 Endocytosis; mmu04913 Ovarian steroidogenesis; mmu04925 Aldosterone synthesis and secretion; mmu04927 Cortisol synthesis and secretion; mmu04934 Cushing syndrome; mmu04976 Bile secretion; mmu04979 Cholesterol metabolism; mmu05145 Toxoplasmosis; mmu05160 Hepatitis C	IPR001881; IPR000742; IPR011042; IPR009030;	EGF-like calcium-binding domain; EGF-like domain; Six-bladed beta-propeller, TolB-like; Growth factor receptor cysteine-rich domain;
P13597	Intercellular adhesion molecule 1 OS=Mus musculus OX=10090 GN=Icam1 PE=1 SV=1	2.154	Up	0.0139223	Icam1	58.844	25.1	13	23	13	1.107	1.533	1.512	0.848	0.567	0.513	plasma membrane	GO:0010941 regulation of cell death; GO:0022414 reproductive process; GO:0042593 glucose homeostasis; GO:0009891 positive regulation of biosynthetic process; GO:0071384 cellular response to corticosteroid stimulus; GO:0070555 response to interleukin-1; GO:0009607 response to biotic stimulus; GO:0042110 T cell activation; GO:0097368 establishment of Sertoli cell barrier; GO:0008360 regulation of c…	GO:0016020 membrane; GO:0005615 extracellular space; GO:0044421 extracellular region part; GO:0031226 intrinsic component of plasma membrane; GO:0009897 external side of plasma membrane; GO:0030054 cell junction; GO:0071944 cell periphery; GO:0031982 vesicle; GO:0070161 anchoring junction; GO:0031224 intrinsic component of membrane; GO:0005887 integral component of plasma membrane; GO:0005623 cel…	GO:0050839 cell adhesion molecule binding; GO:0005102 receptor binding; GO:0005488 binding; GO:0044877 macromolecular complex binding; GO:0005515 protein binding; GO:0005178 integrin binding; GO:0032403 protein complex binding;	K06490	ICAM1, CD54; intercellular adhesion molecule 1	mmu04064 NF-kappa B signaling pathway; mmu04514 Cell adhesion molecules (CAMs); mmu04650 Natural killer cell mediated cytotoxicity; mmu04668 TNF signaling pathway; mmu04670 Leukocyte transendothelial migration; mmu04933 AGE-RAGE signaling pathway in diabetic complications; mmu05143 African trypanosomiasis; mmu05144 Malaria; mmu05150 Staphylococcus aureus infection; mmu05164 Influenza A; mmu05166 …	IPR013768; IPR007110; IPR013783; IPR003988; IPR003599; IPR003987;	Intercellular adhesion molecule, N-terminal; Immunoglobulin-like domain; Immunoglobulin-like fold; Intercellular adhesion molecule; Immunoglobulin subtype; Intercellular adhesion molecule/vascular cell adhesion molecule, N-terminal;
Q8BVM9	PHD finger protein 11A OS=Mus musculus OX=10090 GN=Phf11a PE=2 SV=1	2.148	Up	0.00121801	Phf11a	32.673	3.1	2	2	2	1.209	1.36	1.565	0.656	0.694	0.575	extracellular	GO:0002682 regulation of immune system process; GO:0050789 regulation of biological process; GO:0050776 regulation of immune response; GO:0065007 biological regulation; GO:0048583 regulation of response to stimulus;	GO:0016020 membrane; GO:0043229 intracellular organelle; GO:0031090 organelle membrane; GO:0005635 nuclear envelope; GO:0044446 intracellular organelle part; GO:0031967 organelle envelope; GO:0031981 nuclear lumen; GO:0012505 endomembrane system; GO:0044424 intracellular part; GO:0005623 cell; GO:0044422 organelle part; GO:0031974 membrane-enclosed lumen; GO:0043226 organelle; GO:0043231 intracel…	GO:0046872 metal ion binding; GO:0043169 cation binding; GO:0005488 binding; GO:0043167 ion binding;
Q80T69	Lysine-specific demethylase 9 OS=Mus musculus OX=10090 GN=Rsbn1 PE=1 SV=3	2.144	Up	0.00034475	Rsbn1	89.25	1.9	2	2	2	1.228	1.458	1.443	0.595	0.657	0.674	nucleus		GO:0043226 organelle; GO:0043231 intracellular membrane-bounded organelle; GO:0043229 intracellular organelle; GO:0005634 nucleus; GO:0044464 cell part; GO:0005622 intracellular; GO:0044424 intracellular part; GO:0043227 membrane-bounded organelle; GO:0005623 cell;	GO:0005515 protein binding; GO:0005488 binding;	K22610
Q61696	Heat shock 70 kDa protein 1A OS=Mus musculus OX=10090 GN=Hspa1a PE=1 SV=2	2.126	Up	0.0100374	Hspa1a	70.078	40.4	24	52	10	1.031	1.495	1.597	0.759	0.614	0.566	cytoplasm	GO:0065008 regulation of biological quality; GO:0032273 positive regulation of protein polymerization; GO:0031116 positive regulation of microtubule polymerization; GO:0097201 negative regulation of transcription from RNA polymerase II promoter in response to stress; GO:0031110 regulation of microtubule polymerization or depolymerization; GO:0060236 regulation of mitotic spindle organization; GO:…	GO:0044421 extracellular region part; GO:0005615 extracellular space; GO:0044450 microtubule organizing center part; GO:0030054 cell junction; GO:0005737 cytoplasm; GO:0044424 intracellular part; GO:0005913 cell-cell adherens junction; GO:0005623 cell; GO:0005911 cell-cell junction; GO:0044422 organelle part; GO:0043228 non-membrane-bounded organelle; GO:0005856 cytoskeleton; GO:0005815 microtubu…	GO:0055131 C3HC4-type RING finger domain binding; GO:1901265 nucleoside phosphate binding; GO:0031625 ubiquitin protein ligase binding; GO:0005102 receptor binding; GO:0016817 hydrolase activity, acting on acid anhydrides; GO:0016787 hydrolase activity; GO:0005515 protein binding; GO:0044183 protein binding involved in protein folding; GO:0016887 ATPase activity; GO:1901363 heterocyclic compound …	K03283	HSPA1s; heat shock 70kDa protein 1/2/6/8	mmu03040 Spliceosome; mmu04010 MAPK signaling pathway; mmu04141 Protein processing in endoplasmic reticulum; mmu04144 Endocytosis; mmu04213 Longevity regulating pathway - multiple species; mmu04612 Antigen processing and presentation; mmu04915 Estrogen signaling pathway; mmu05134 Legionellosis; mmu05145 Toxoplasmosis; mmu05162 Measles	IPR029048; IPR029047;	Heat shock protein 70kD, C-terminal domain; Heat shock protein 70kD, peptide-binding domain;
P18572	Basigin OS=Mus musculus OX=10090 GN=Bsg PE=1 SV=2	2.125	Up	0.034698	Bsg	42.444	14.9	5	7	5	0.952	1.602	1.519	0.878	0.539	0.5	plasma membrane	GO:0010256 endomembrane system organization; GO:0022414 reproductive process; GO:0007566 embryo implantation; GO:0046683 response to organophosphorus; GO:0044699 single-organism process; GO:0090002 establishment of protein localization to plasma membrane; GO:0015031 protein transport; GO:0001893 maternal placenta development; GO:0051234 establishment of localization; GO:0006605 protein targeting;…	GO:0016020 membrane; GO:0044421 extracellular region part; GO:0031090 organelle membrane; GO:0031410 cytoplasmic vesicle; GO:0098857 membrane microdomain; GO:0030054 cell junction; GO:0071944 cell periphery; GO:0005737 cytoplasm; GO:0031982 vesicle; GO:0044433 cytoplasmic vesicle part; GO:0031224 intrinsic component of membrane; GO:0044424 intracellular part; GO:0005913 cell-cell adherens junctio…	GO:0098641 cadherin binding involved in cell-cell adhesion; GO:0050839 cell adhesion molecule binding; GO:0098631 protein binding involved in cell adhesion; GO:0005488 binding; GO:0005537 mannose binding; GO:0045296 cadherin binding; GO:0030246 carbohydrate binding; GO:0005515 protein binding; GO:0048029 monosaccharide binding; GO:0098632 protein binding involved in cell-cell adhesion; GO:0036094…	K06535	BSG, CD147; basigin		IPR003598; IPR007110; IPR013783; IPR003599;	Immunoglobulin subtype 2; Immunoglobulin-like domain; Immunoglobulin-like fold; Immunoglobulin subtype;
Q64345	Interferon-induced protein with tetratricopeptide repeats 3 OS=Mus musculus OX=10090 GN=Ifit3 PE=1 SV=1	2.122	Up	0.00051519	Ifit3	47.222	67.7	28	55	28	1.253	1.356	1.481	0.709	0.632	0.586	cytoplasm	GO:0035456 response to interferon-beta; GO:0050794 regulation of cellular process; GO:0010941 regulation of cell death; GO:0043069 negative regulation of programmed cell death; GO:0042127 regulation of cell proliferation; GO:0002252 immune effector process; GO:0071310 cellular response to organic substance; GO:0043067 regulation of programmed cell death; GO:0098542 defense response to other organ…	GO:0043226 organelle; GO:0043231 intracellular membrane-bounded organelle; GO:0043229 intracellular organelle; GO:0044464 cell part; GO:0005622 intracellular; GO:0005737 cytoplasm; GO:0044424 intracellular part; GO:0043227 membrane-bounded organelle; GO:0005623 cell; GO:0005829 cytosol; GO:0005739 mitochondrion; GO:0044444 cytoplasmic part;	GO:0005515 protein binding; GO:0042802 identical protein binding; GO:0005488 binding;				IPR011990; IPR013026;	Tetratricopeptide-like helical domain; Tetratricopeptide repeat-containing domain;
Q64281	Leukocyte immunoglobulin-like receptor subfamily B member 4 OS=Mus musculus OX=10090 GN=Lilrb4 PE=1 SV=1	2.104	Up	0.0160771	Lilrb4	37.544	30.7	7	14	7	1.239	1.451	1.469	0.914	0.569	0.494	plasma membrane	GO:0002376 immune system process; GO:0006955 immune response; GO:0050896 response to stimulus; GO:0002250 adaptive immune response;	GO:0016020 membrane; GO:0044421 extracellular region part; GO:0071944 cell periphery; GO:0031982 vesicle; GO:0031224 intrinsic component of membrane; GO:0005623 cell; GO:0016021 integral component of membrane; GO:0005576 extracellular region; GO:0005886 plasma membrane; GO:0043226 organelle; GO:0070062 extracellular exosome; GO:0044425 membrane part; GO:0044464 cell part; GO:1903561 extracellular…	GO:0005515 protein binding; GO:0005488 binding;	K06512	LILR, CD85; leukocyte immunoglobulin-like receptor	mmu04380 Osteoclast differentiation; mmu04662 B cell receptor signaling pathway	IPR007110; IPR013783;	Immunoglobulin-like domain; Immunoglobulin-like fold;
Q9DBU3	Serine/threonine-protein kinase RIO3 OS=Mus musculus OX=10090 GN=Riok3 PE=1 SV=3	2.092	Up	0.00171586	Riok3	58.704	8.9	5	7	5	1.452	1.339	1.303	0.765	0.552	0.64	cytoplasm	GO:0032481 positive regulation of type I interferon production; GO:0009968 negative regulation of signal transduction; GO:0039531 regulation of viral-induced cytoplasmic pattern recognition receptor signaling pathway; GO:0051129 negative regulation of cellular component organization; GO:0023051 regulation of signaling; GO:0002698 negative regulation of immune effector process; GO:0039533 regulati…		GO:1901265 nucleoside phosphate binding; GO:0016773 phosphotransferase activity, alcohol group as acceptor; GO:0005515 protein binding; GO:0004672 protein kinase activity; GO:0089720 caspase binding; GO:0097159 organic cyclic compound binding; GO:1901363 heterocyclic compound binding; GO:0016301 kinase activity; GO:0003824 catalytic activity; GO:0032553 ribonucleotide binding; GO:0005488 binding;…	K08872	RIOK3, SUDD; RIO kinase 3 [EC:2.7.11.1]		IPR000687; IPR011009;	RIO kinase; Protein kinase-like domain;
P25119	Tumor necrosis factor receptor superfamily member 1B OS=Mus musculus OX=10090 GN=Tnfrsf1b PE=2 SV=1	2.091	Up	0.0082192	Tnfrsf1b	50.319	13.3	6	11	6	1.267	1.485	1.482	0.874	0.534	0.617	extracellular	GO:0044700 single organism signaling; GO:0010941 regulation of cell death; GO:0065008 regulation of biological quality; GO:0032270 positive regulation of cellular protein metabolic process; GO:0007166 cell surface receptor signaling pathway; GO:0010608 posttranscriptional regulation of gene expression; GO:0031331 positive regulation of cellular catabolic process; GO:0044699 single-organism proces…	GO:0016020 membrane; GO:0098857 membrane microdomain; GO:0071944 cell periphery; GO:0005737 cytoplasm; GO:0043025 neuronal cell body; GO:0031224 intrinsic component of membrane; GO:0043196 varicosity; GO:0044424 intracellular part; GO:0005887 integral component of plasma membrane; GO:0005623 cell; GO:0005622 intracellular; GO:0044425 membrane part; GO:0044464 cell part; GO:0044304 main axon; GO:0…	GO:0038023 signaling receptor activity; GO:0060089 molecular transducer activity; GO:0004872 receptor activity; GO:0031625 ubiquitin protein ligase binding; GO:0005035 death receptor activity; GO:0005031 tumor necrosis factor-activated receptor activity; GO:0005488 binding; GO:0005515 protein binding; GO:0004888 transmembrane signaling receptor activity; GO:0044389 ubiquitin-like protein ligase b…	K05141	TNFRSF1B, TNFR2, CD120b; tumor necrosis factor receptor superfamily member 1B	mmu04060 Cytokine-cytokine receptor interaction; mmu04061 Viral protein interaction with cytokine and cytokine receptor; mmu04668 TNF signaling pathway; mmu04920 Adipocytokine signaling pathway; mmu05014 Amyotrophic lateral sclerosis (ALS); mmu05170 Human immunodeficiency virus 1 infection	IPR001368; IPR033996;	TNFR/NGFR cysteine-rich region; Tumor necrosis factor receptor 1B, N-terminal;
Q64112	Interferon-induced protein with tetratricopeptide repeats 2 OS=Mus musculus OX=10090 GN=Ifit2 PE=1 SV=1	2.082	Up	0.0047957	Ifit2	55.02	46.4	18	35	18	1.452	1.298	1.376	0.826	0.623	0.533	cytoplasm	GO:0050794 regulation of cellular process; GO:0010941 regulation of cell death; GO:0002252 immune effector process; GO:0071310 cellular response to organic substance; GO:0043067 regulation of programmed cell death; GO:0098542 defense response to other organism; GO:0043065 positive regulation of apoptotic process; GO:0044699 single-organism process; GO:0032091 negative regulation of protein bindin…	GO:0043226 organelle; GO:0043231 intracellular membrane-bounded organelle; GO:0043229 intracellular organelle; GO:0005783 endoplasmic reticulum; GO:0044464 cell part; GO:0005622 intracellular; GO:0005737 cytoplasm; GO:0012505 endomembrane system; GO:0044424 intracellular part; GO:0043227 membrane-bounded organelle; GO:0005623 cell; GO:0044444 cytoplasmic part;	GO:0097159 organic cyclic compound binding; GO:1901363 heterocyclic compound binding; GO:0003723 RNA binding; GO:0005515 protein binding; GO:0005488 binding; GO:0003676 nucleic acid binding;				IPR011990; IPR013026;	Tetratricopeptide-like helical domain; Tetratricopeptide repeat-containing domain;
Q8VC19	5-aminolevulinate synthase, nonspecific, mitochondrial OS=Mus musculus OX=10090 GN=Alas1 PE=1 SV=2	2.078	Up	0.0047576	Alas1	71.017	19.9	11	14	11	1.276	1.461	1.386	0.834	0.593	0.557	mitochondria	GO:0051188 cofactor biosynthetic process; GO:0046148 pigment biosynthetic process; GO:0006725 cellular aromatic compound metabolic process; GO:0006783 heme biosynthetic process; GO:0046501 protoporphyrinogen IX metabolic process; GO:0044699 single-organism process; GO:0009058 biosynthetic process; GO:1901566 organonitrogen compound biosynthetic process; GO:0042168 heme metabolic process; GO:00442…	GO:0005759 mitochondrial matrix; GO:0043229 intracellular organelle; GO:0044429 mitochondrial part; GO:0005737 cytoplasm; GO:0044446 intracellular organelle part; GO:0031981 nuclear lumen; GO:0044424 intracellular part; GO:0005829 cytosol; GO:0005623 cell; GO:0005739 mitochondrion; GO:0044422 organelle part; GO:0031974 membrane-enclosed lumen; GO:0043226 organelle; GO:0043231 intracellular membra…	GO:0016749 N-succinyltransferase activity; GO:0016748 succinyltransferase activity; GO:0043167 ion binding; GO:0005515 protein binding; GO:0048037 cofactor binding; GO:0016747 transferase activity, transferring acyl groups other than amino-acyl groups; GO:0030170 pyridoxal phosphate binding; GO:0016410 N-acyltransferase activity; GO:1901363 heterocyclic compound binding; GO:0097159 organic cyclic…	K00643	E2.3.1.37, ALAS; 5-aminolevulinate synthase [EC:2.3.1.37]	mmu00260 Glycine, serine and threonine metabolism; mmu00860 Porphyrin and chlorophyll metabolism; mmu01100 Metabolic pathways	IPR004839; IPR015424; IPR010961; IPR015118; IPR015421; IPR015422;	Aminotransferase, class I/classII; Pyridoxal phosphate-dependent transferase; Tetrapyrrole biosynthesis, 5-aminolevulinic acid synthase; 5-aminolevulinate synthase presequence; Pyridoxal phosphate-dependent transferase, major region, subdomain 1; Pyridoxal phosphate-dependent transferase, major region, subdomain 2;
Q8K211	High affinity copper uptake protein 1 OS=Mus musculus OX=10090 GN=Slc31a1 PE=2 SV=1	2.077	Up	0.0158608	Slc31a1	21.961	18.9	3	3	3	1.05	1.463	1.576	0.504	0.795	0.67	plasma membrane	GO:0065008 regulation of biological quality; GO:0034220 ion transmembrane transport; GO:0055076 transition metal ion homeostasis; GO:0072718 response to cisplatin; GO:0030001 metal ion transport; GO:0030003 cellular cation homeostasis; GO:0035434 copper ion transmembrane transport; GO:0044699 single-organism process; GO:0050896 response to stimulus; GO:1902861 copper ion import into cell; GO:0055…	GO:0097708 intracellular vesicle; GO:0043229 intracellular organelle; GO:0016020 membrane; GO:0005770 late endosome; GO:0031410 cytoplasmic vesicle; GO:0071944 cell periphery; GO:0005737 cytoplasm; GO:0031982 vesicle; GO:0043025 neuronal cell body; GO:0031224 intrinsic component of membrane; GO:0012505 endomembrane system; GO:0044424 intracellular part; GO:0005623 cell; GO:0016021 integral compon…	GO:0046873 metal ion transmembrane transporter activity; GO:0015075 ion transmembrane transporter activity; GO:0015088 copper uptake transmembrane transporter activity; GO:0005375 copper ion transmembrane transporter activity; GO:0005488 binding; GO:0022892 substrate-specific transporter activity; GO:0046915 transition metal ion transmembrane transporter activity; GO:0005515 protein binding; GO:0…	K14686	SLC31A1, CTR1; solute carrier family 31 (copper transporter), member 1	mmu01524 Platinum drug resistance; mmu04978 Mineral absorption
Q99M15	Proline-serine-threonine phosphatase-interacting protein 2 OS=Mus musculus OX=10090 GN=Pstpip2 PE=1 SV=4	2.045	Up	0.0087847	Pstpip2	38.948	21.9	8	8	8	1.27	1.381	1.357	0.858	0.517	0.585	cytoplasm	GO:0016043 cellular component organization; GO:0016477 cell migration; GO:0051674 localization of cell; GO:0006996 organelle organization; GO:0044763 single-organism cellular process; GO:0006928 movement of cell or subcellular component; GO:0044699 single-organism process; GO:0048870 cell motility; GO:0040011 locomotion; GO:0007010 cytoskeleton organization; GO:0051179 localization; GO:0009987 ce…	GO:0005856 cytoskeleton; GO:0043226 organelle; GO:0043229 intracellular organelle; GO:0016020 membrane; GO:0043232 intracellular non-membrane-bounded organelle; GO:0044464 cell part; GO:0005622 intracellular; GO:0005737 cytoplasm; GO:0044424 intracellular part; GO:0005829 cytosol; GO:0005623 cell; GO:0044444 cytoplasmic part; GO:0043228 non-membrane-bounded organelle;	GO:0003779 actin binding; GO:0005515 protein binding; GO:0008092 cytoskeletal protein binding; GO:0005488 binding;	K20124	PSTPIP2; proline-serine-threonine phosphatase interacting protein 2		IPR031160; IPR001060;	F-BAR domain; FCH domain;
Q8VI94	2'-5'-oligoadenylate synthase-like protein 1 OS=Mus musculus OX=10090 GN=Oasl1 PE=2 SV=1	2.043	Up	0.0059366	Oasl1	59.088	26.6	11	20	11	1.428	1.248	1.338	0.824	0.614	0.527	cytoplasm	GO:0050794 regulation of cellular process; GO:0043903 regulation of symbiosis, encompassing mutualism through parasitism; GO:0002252 immune effector process; GO:0098542 defense response to other organism; GO:0044764 multi-organism cellular process; GO:0043207 response to external biotic stimulus; GO:0048519 negative regulation of biological process; GO:0048523 negative regulation of cellular proc…	GO:0043229 intracellular organelle; GO:0016020 membrane; GO:0043232 intracellular non-membrane-bounded organelle; GO:0044446 intracellular organelle part; GO:0005737 cytoplasm; GO:0031981 nuclear lumen; GO:0044424 intracellular part; GO:0005730 nucleolus; GO:0005829 cytosol; GO:0005623 cell; GO:0044422 organelle part; GO:0043228 non-membrane-bounded organelle; GO:0031974 membrane-enclosed lumen; …	GO:0003677 DNA binding; GO:0003723 RNA binding; GO:0005524 ATP binding; GO:1901265 nucleoside phosphate binding; GO:0003725 double-stranded RNA binding; GO:0001882 nucleoside binding; GO:0043167 ion binding; GO:0005515 protein binding; GO:0000166 nucleotide binding; GO:1901363 heterocyclic compound binding; GO:0097159 organic cyclic compound binding; GO:0032549 ribonucleoside binding; GO:0097367 …	K14608	OASL; 2'-5'-oligoadenylate synthase-like protein	mmu05165 Human papillomavirus infection	IPR018952; IPR029071; IPR006116; IPR000626;	2'-5'-oligoadenylate synthetase 1, domain 2/C-terminal; Ubiquitin-related domain; 2-5-oligoadenylate synthetase, N-terminal; Ubiquitin domain;
Q3UTD9	Small integral membrane protein 15 OS=Mus musculus OX=10090 GN=Smim15 PE=1 SV=1	2.034	Up	0.049503	Smim15	8.5911	9.5	1	1	1	1.449	1.377	1.227	0.362	0.885	0.746	endoplasmic reticulum		GO:0031224 intrinsic component of membrane; GO:0016020 membrane; GO:0016021 integral component of membrane; GO:0044425 membrane part;
P01901	H-2 class I histocompatibility antigen, K-B alpha chain OS=Mus musculus OX=10090 GN=H2-K1 PE=1 SV=1	2.025	Up	0.0085828	H2-K1	41.301	50.4	15	36	8	1.112	1.418	1.507	0.819	0.617	0.558	plasma membrane	GO:0051093 negative regulation of developmental process; GO:0002824 positive regulation of adaptive immune response based on somatic recombination of immune receptors built from immunoglobulin superfamily domains; GO:0048869 cellular developmental process; GO:0051129 negative regulation of cellular component organization; GO:0098542 defense response to other organism; GO:0022008 neurogenesis; GO:…	GO:0016020 membrane; GO:0044421 extracellular region part; GO:0009897 external side of plasma membrane; GO:0031090 organelle membrane; GO:0005737 cytoplasm; GO:0044433 cytoplasmic vesicle part; GO:0032991 macromolecular complex; GO:0005623 cell; GO:0044422 organelle part; GO:0070062 extracellular exosome; GO:0005622 intracellular; GO:0098791 Golgi subcompartment; GO:0071556 integral component of …	GO:0003723 RNA binding; GO:0046977 TAP binding; GO:0005102 receptor binding; GO:0042608 T cell receptor binding; GO:0044877 macromolecular complex binding; GO:0005515 protein binding; GO:0033218 amide binding; GO:0003823 antigen binding; GO:1901363 heterocyclic compound binding; GO:0097159 organic cyclic compound binding; GO:0030881 beta-2-microglobulin binding; GO:0042277 peptide binding; GO:000…	K06751	MHC1; major histocompatibility complex, class I	mmu04144 Endocytosis; mmu04145 Phagosome; mmu04218 Cellular senescence; mmu04514 Cell adhesion molecules (CAMs); mmu04612 Antigen processing and presentation; mmu04940 Type I diabetes mellitus; mmu05163 Human cytomegalovirus infection; mmu05165 Human papillomavirus infection; mmu05166 Human T-cell leukemia virus 1 infection; mmu05167 Kaposi sarcoma-associated herpesvirus infection; mmu05168 Herpe…	IPR007110; IPR013783; IPR010579; IPR011161; IPR011162; IPR001039; IPR003597;	Immunoglobulin-like domain; Immunoglobulin-like fold; MHC class I, alpha chain, C-terminal; MHC class I-like antigen recognition-like; MHC classes I/II-like antigen recognition protein; MHC class I alpha chain, alpha1 alpha2 domains; Immunoglobulin C1-set;
F2Z461	E3 ISG15--protein ligase Herc6 OS=Mus musculus OX=10090 GN=Herc6 PE=2 SV=1	2.024	Up	0.0048429	Herc6	112.93	7.1	7	8	7	1.412	1.279	1.362	0.842	0.583	0.577	nucleus	GO:0044707 single-multicellular organism process; GO:0048869 cellular developmental process; GO:0044267 cellular protein metabolic process; GO:0044699 single-organism process; GO:0050896 response to stimulus; GO:0044237 cellular metabolic process; GO:0045087 innate immune response; GO:0071704 organic substance metabolic process; GO:0008152 metabolic process; GO:0030154 cell differentiation; GO:00…	GO:0043226 organelle; GO:0043231 intracellular membrane-bounded organelle; GO:0043229 intracellular organelle; GO:0005634 nucleus; GO:0044464 cell part; GO:0005622 intracellular; GO:0005737 cytoplasm; GO:0044424 intracellular part; GO:0005829 cytosol; GO:0043227 membrane-bounded organelle; GO:0005623 cell; GO:0044444 cytoplasmic part;	GO:0061630 ubiquitin protein ligase activity; GO:0019787 ubiquitin-like protein transferase activity; GO:0003824 catalytic activity; GO:0005488 binding; GO:0004842 ubiquitin-protein transferase activity; GO:0005515 protein binding; GO:0061659 ubiquitin-like protein ligase activity; GO:0016740 transferase activity; GO:0030332 cyclin binding;	K22372			IPR009091; IPR000569;	Regulator of chromosome condensation 1/beta-lactamase-inhibitor protein II; HECT domain;
Q5ND28	Scavenger receptor class F member 1 OS=Mus musculus OX=10090 GN=Scarf1 PE=1 SV=1	2.02	Up	0.0116158	Scarf1	87.464	9.9	5	5	5	0.996	1.574	1.54	0.699	0.714	0.622	plasma membrane	GO:0021700 developmental maturation; GO:0045666 positive regulation of neuron differentiation; GO:0048666 neuron development; GO:0048869 cellular developmental process; GO:0044699 single-organism process; GO:0022008 neurogenesis; GO:0070572 positive regulation of neuron projection regeneration; GO:0051234 establishment of localization; GO:0051130 positive regulation of cellular component organiza…	GO:0016020 membrane; GO:0044464 cell part; GO:0071944 cell periphery; GO:0044425 membrane part; GO:0031224 intrinsic component of membrane; GO:0005623 cell; GO:0016021 integral component of membrane; GO:0005886 plasma membrane;	GO:0060089 molecular transducer activity; GO:0004872 receptor activity; GO:0030169 low-density lipoprotein particle binding; GO:0005488 binding; GO:0044877 macromolecular complex binding; GO:0038024 cargo receptor activity; GO:0005515 protein binding; GO:0005044 scavenger receptor activity; GO:0071813 lipoprotein particle binding; GO:0071814 protein-lipid complex binding;				IPR002049; IPR000742; IPR009030;	Laminin EGF domain; EGF-like domain; Growth factor receptor cysteine-rich domain;
Q8R366	Immunoglobulin superfamily member 8 OS=Mus musculus OX=10090 GN=Igsf8 PE=1 SV=2	2.017	Up	0.0078016	Igsf8	65.01	11.8	6	7	6	1.034	1.577	1.44	0.604	0.675	0.729	extracellular	GO:0050794 regulation of cellular process; GO:0050789 regulation of biological process; GO:0040012 regulation of locomotion; GO:0051270 regulation of cellular component movement; GO:2000145 regulation of cell motility; GO:0032879 regulation of localization; GO:0065007 biological regulation;	GO:0016020 membrane; GO:0042995 cell projection; GO:0044421 extracellular region part; GO:0071944 cell periphery; GO:0031982 vesicle; GO:0031224 intrinsic component of membrane; GO:0005623 cell; GO:0016021 integral component of membrane; GO:0005576 extracellular region; GO:0045202 synapse; GO:0005886 plasma membrane; GO:0043226 organelle; GO:0070062 extracellular exosome; GO:0030424 axon; GO:0044…	GO:0005515 protein binding; GO:0005488 binding;	K06730	IGSF8, CD316; immunoglobulin superfamily, member 8		IPR007110; IPR013783; IPR003599; IPR013106;	Immunoglobulin-like domain; Immunoglobulin-like fold; Immunoglobulin subtype; Immunoglobulin V-set domain;
Q3UDF0	Solute carrier family 2, facilitated glucose transporter member 6 OS=Mus musculus OX=10090 GN=Slc2a6 PE=1 SV=1	2.013	Up	0.0158847	Slc2a6	54.433	10.5	4	5	4	0.919	1.401	1.409	0.743	0.557	0.552	plasma membrane	GO:0035428 hexose transmembrane transport; GO:0015749 monosaccharide transport; GO:0044699 single-organism process; GO:0071702 organic substance transport; GO:0006818 hydrogen transport; GO:0015992 proton transport; GO:1904659 glucose transmembrane transport; GO:0051234 establishment of localization; GO:0006810 transport; GO:0055085 transmembrane transport; GO:0034219 carbohydrate transmembrane t…	GO:0031224 intrinsic component of membrane; GO:0016020 membrane; GO:0016021 integral component of membrane; GO:0044425 membrane part;	GO:0015294 solute:cation symporter activity; GO:0022804 active transmembrane transporter activity; GO:0015291 secondary active transmembrane transporter activity; GO:0005402 cation:sugar symporter activity; GO:0005355 glucose transmembrane transporter activity; GO:0015075 ion transmembrane transporter activity; GO:0051119 sugar transmembrane transporter activity; GO:0015293 symporter activity; GO…	K08144	SLC2A6, GLUT6; MFS transporter, SP family, solute carrier family 2 (facilitated glucose transporter), member 6		IPR020846;	Major facilitator superfamily domain;
P09671	Superoxide dismutase [Mn], mitochondrial OS=Mus musculus OX=10090 GN=Sod2 PE=1 SV=3	2.012	Up	0.035982	Sod2	24.603	41.9	11	43	11	0.871	1.562	1.626	0.773	0.636	0.608	mitochondria	GO:0044700 single organism signaling; GO:0044085 cellular component biogenesis; GO:0009593 detection of chemical stimulus; GO:0010941 regulation of cell death; GO:0048732 gland development; GO:0043523 regulation of neuron apoptotic process; GO:0009891 positive regulation of biosynthetic process; GO:0044237 cellular metabolic process; GO:0009607 response to biotic stimulus; GO:0048145 regulation o…	GO:0016020 membrane; GO:0044421 extracellular region part; GO:0031090 organelle membrane; GO:0031982 vesicle; GO:0005737 cytoplasm; GO:0044424 intracellular part; GO:0005623 cell; GO:0044422 organelle part; GO:0043228 non-membrane-bounded organelle; GO:0031974 membrane-enclosed lumen; GO:0005740 mitochondrial envelope; GO:0070062 extracellular exosome; GO:0070013 intracellular organelle lumen; GO…	GO:0004784 superoxide dismutase activity; GO:0003677 DNA binding; GO:0016721 oxidoreductase activity, acting on superoxide radicals as acceptor; GO:0019825 oxygen binding; GO:0043167 ion binding; GO:0016209 antioxidant activity; GO:0005515 protein binding; GO:0016491 oxidoreductase activity; GO:0030145 manganese ion binding; GO:1901363 heterocyclic compound binding; GO:0097159 organic cyclic comp…	K04564	SOD2; superoxide dismutase, Fe-Mn family [EC:1.15.1.1]	mmu04068 FoxO signaling pathway; mmu04146 Peroxisome; mmu04211 Longevity regulating pathway; mmu04213 Longevity regulating pathway - multiple species; mmu05016 Huntington disease	IPR019831; IPR019832;	Manganese/iron superoxide dismutase, N-terminal; Manganese/iron superoxide dismutase, C-terminal;
Q2TBA3	Mucosa-associated lymphoid tissue lymphoma translocation protein 1 homolog OS=Mus musculus OX=10090 GN=Malt1 PE=1 SV=2	2.009	Up	0.029503	Malt1	93.215	12.4	8	11	8	1.599	1.212	1.229	0.955	0.495	0.561	mitochondria	GO:0044700 single organism signaling; GO:0044085 cellular component biogenesis; GO:0002694 regulation of leukocyte activation; GO:0010941 regulation of cell death; GO:0045321 leukocyte activation; GO:0032270 positive regulation of cellular protein metabolic process; GO:0007166 cell surface receptor signaling pathway; GO:0002824 positive regulation of adaptive immune response based on somatic reco…	GO:0043229 intracellular organelle; GO:0043232 intracellular non-membrane-bounded organelle; GO:0044446 intracellular organelle part; GO:0005737 cytoplasm; GO:0032991 macromolecular complex; GO:0031981 nuclear lumen; GO:0044452 nucleolar part; GO:0044424 intracellular part; GO:0005730 nucleolus; GO:0005829 cytosol; GO:0005623 cell; GO:0001650 fibrillar center; GO:0044422 organelle part; GO:004322…	GO:0008233 peptidase activity; GO:0019787 ubiquitin-like protein transferase activity; GO:0043621 protein self-association; GO:0008234 cysteine-type peptidase activity; GO:0016787 hydrolase activity; GO:0005515 protein binding; GO:0019207 kinase regulator activity; GO:0098772 molecular function regulator; GO:0004871 signal transducer activity; GO:0002020 protease binding; GO:0004175 endopeptidase…	K07369	MALT1; mucosa-associated lymphoid tissue lymphoma translocation protein 1 [EC:3.4.22.-]	mmu04064 NF-kappa B signaling pathway; mmu04625 C-type lectin receptor signaling pathway; mmu04660 T cell receptor signaling pathway; mmu04662 B cell receptor signaling pathway; mmu05152 Tuberculosis	IPR003598; IPR001309; IPR029030; IPR007110; IPR013783; IPR003599; IPR011029;	Immunoglobulin subtype 2; Peptidase C14, p20 domain; Caspase-like domain; Immunoglobulin-like domain; Immunoglobulin-like fold; Immunoglobulin subtype; Death-like domain;
Q91XB0	Double-stranded RNA-binding protein Staufen homolog 1 OS=Mus musculus OX=10090 GN=Stau1 PE=1 SV=1	2	Up	0.0138039	Trex1	33.675	27.7	7	11	7	1.114	1.434	1.565	0.87	0.628	0.558	cytoplasm	GO:0035456 response to interferon-beta; GO:0051716 cellular response to stimulus; GO:0034097 response to cytokine; GO:0006725 cellular aromatic compound metabolic process; GO:0006259 DNA metabolic process; GO:0071310 cellular response to organic substance; GO:1901360 organic cyclic compound metabolic process; GO:0006807 nitrogen compound metabolic process; GO:0035458 cellular response to interfer…	GO:0043229 intracellular organelle; GO:0016020 membrane; GO:0042175 nuclear outer membrane-endoplasmic reticulum membrane network; GO:0005783 endoplasmic reticulum; GO:0044446 intracellular organelle part; GO:0005737 cytoplasm; GO:0012505 endomembrane system; GO:0044424 intracellular part; GO:0005829 cytosol; GO:0005623 cell; GO:0044422 organelle part; GO:0043231 intracellular membrane-bounded or…	GO:1901265 nucleoside phosphate binding; GO:0016895 exodeoxyribonuclease activity, producing 5'-phosphomonoesters; GO:0003690 double-stranded DNA binding; GO:0032554 purine deoxyribonucleotide binding; GO:0046983 protein dimerization activity; GO:0032405 MutLalpha complex binding; GO:0003697 single-stranded DNA binding; GO:0016787 hydrolase activity; GO:0005515 protein binding; GO:0032404 mismatc…	K10790	TREX1; three prime repair exonuclease 1 [EC:3.1.11.2]	mmu04623 Cytosolic DNA-sensing pathway	IPR012337; IPR013520;	Ribonuclease H-like domain; Exonuclease, RNase T/DNA polymerase III;
Q5NBU8	XIAP-associated factor 1 OS=Mus musculus OX=10090 GN=Xaf1 PE=1 SV=3	1.994	Up	0.000138352	Xaf1	31.117	17.2	3	3	3	1.343	1.299	1.383	0.671	0.622	0.726	extracellular	GO:0050794 regulation of cellular process; GO:0035456 response to interferon-beta; GO:0034097 response to cytokine; GO:0051129 negative regulation of cellular component organization; GO:0044763 single-organism cellular process; GO:0044699 single-organism process; GO:0044087 regulation of cellular component biogenesis; GO:0048519 negative regulation of biological process; GO:0048523 negative regul…	GO:0043226 organelle; GO:0043231 intracellular membrane-bounded organelle; GO:0043229 intracellular organelle; GO:0005634 nucleus; GO:0044464 cell part; GO:0005622 intracellular; GO:0005737 cytoplasm; GO:0044424 intracellular part; GO:0043227 membrane-bounded organelle; GO:0005623 cell; GO:0005739 mitochondrion; GO:0044444 cytoplasmic part;	GO:0046872 metal ion binding; GO:0043169 cation binding; GO:0005488 binding; GO:0043167 ion binding;
Q80X90	Filamin-B OS=Mus musculus OX=10090 GN=Flnb PE=1 SV=3	1.993	Up	0.0036176	Flnb	277.82	41	87	113	78	1.1	1.467	1.497	0.749	0.636	0.654	cytoplasm,nucleus	GO:0014706 striated muscle tissue development; GO:0016043 cellular component organization; GO:0044707 single-multicellular organism process; GO:0048869 cellular developmental process; GO:0003334 keratinocyte development; GO:0032989 cellular component morphogenesis; GO:0044699 single-organism process; GO:0048468 cell development; GO:0000904 cell morphogenesis involved in differentiation; GO:000965…	GO:0016020 membrane; GO:0044421 extracellular region part; GO:0098862 cluster of actin-based cell projections; GO:0005903 brush border; GO:0005938 cell cortex; GO:0030054 cell junction; GO:0071944 cell periphery; GO:0030016 myofibril; GO:0031982 vesicle; GO:0005737 cytoplasm; GO:0099568 cytoplasmic region; GO:0099512 supramolecular fiber; GO:0044424 intracellular part; GO:0005913 cell-cell adhere…	GO:0097159 organic cyclic compound binding; GO:1901363 heterocyclic compound binding; GO:0098641 cadherin binding involved in cell-cell adhesion; GO:0050839 cell adhesion molecule binding; GO:0003723 RNA binding; GO:0008092 cytoskeletal protein binding; GO:0042802 identical protein binding; GO:0098631 protein binding involved in cell adhesion; GO:0005488 binding; GO:0045296 cadherin binding; GO:0…	K04437	FLNA; filamin	mmu04010 MAPK signaling pathway; mmu04510 Focal adhesion; mmu05132 Salmonella infection; mmu05205 Proteoglycans in cancer	IPR013783; IPR014756; IPR001715;	Immunoglobulin-like fold; Immunoglobulin E-set; Calponin homology domain;
Q8R502	Volume-regulated anion channel subunit LRRC8C OS=Mus musculus OX=10090 GN=Lrrc8c PE=1 SV=1	1.972	Up	0.0104445	Lrrc8c	92.371	12.2	9	11	8	1.116	1.502	1.412	0.843	0.642	0.559	plasma membrane	GO:0032502 developmental process; GO:0050794 regulation of cellular process; GO:0044700 single organism signaling; GO:0051716 cellular response to stimulus; GO:0034220 ion transmembrane transport; GO:0051049 regulation of transport; GO:0048869 cellular developmental process; GO:0044070 regulation of anion transport; GO:0044763 single-organism cellular process; GO:0043269 regulation of ion transpo…	GO:0043229 intracellular organelle; GO:0016020 membrane; GO:0042175 nuclear outer membrane-endoplasmic reticulum membrane network; GO:0031226 intrinsic component of plasma membrane; GO:0005783 endoplasmic reticulum; GO:0071944 cell periphery; GO:0044446 intracellular organelle part; GO:0005737 cytoplasm; GO:0032991 macromolecular complex; GO:0031224 intrinsic component of membrane; GO:0012505 end…	GO:0015075 ion transmembrane transporter activity; GO:0022838 substrate-specific channel activity; GO:0005488 binding; GO:0022803 passive transmembrane transporter activity; GO:0005253 anion channel activity; GO:0022892 substrate-specific transporter activity; GO:0005515 protein binding; GO:0005216 ion channel activity; GO:0005225 volume-sensitive anion channel activity; GO:0015267 channel activi…	K22038	LRRC8; volume-regulated anion channel		IPR032675; IPR021040;	Leucine-rich repeat domain, L domain-like; LRRC8, pannexin-like TM region;
Q8R3P2	Probable E3 ubiquitin-protein ligase DTX2 OS=Mus musculus OX=10090 GN=Dtx2 PE=1 SV=2	1.952	Up	0.0074248	Dtx2	67.195	6.8	3	3	3	1.251	1.362	1.396	0.864	0.64	0.55	cytoplasm	GO:0050794 regulation of cellular process; GO:0044700 single organism signaling; GO:0051716 cellular response to stimulus; GO:0016567 protein ubiquitination; GO:0007166 cell surface receptor signaling pathway; GO:0044267 cellular protein metabolic process; GO:0044699 single-organism process; GO:0070647 protein modification by small protein conjugation or removal; GO:0023052 signaling; GO:0050896 …	GO:0016020 membrane; GO:0043229 intracellular organelle; GO:0031090 organelle membrane; GO:0005635 nuclear envelope; GO:0005737 cytoplasm; GO:0044446 intracellular organelle part; GO:0031967 organelle envelope; GO:0031981 nuclear lumen; GO:0012505 endomembrane system; GO:0044424 intracellular part; GO:0005623 cell; GO:0044422 organelle part; GO:0031974 membrane-enclosed lumen; GO:0043226 organell…	GO:0046914 transition metal ion binding; GO:0003824 catalytic activity; GO:0005488 binding; GO:0043167 ion binding; GO:0043169 cation binding; GO:0046872 metal ion binding; GO:0005515 protein binding; GO:0008270 zinc ion binding; GO:0016740 transferase activity;	K06058	DTX; deltex [EC:2.3.2.27]	mmu04330 Notch signaling pathway	IPR001841; IPR013083; IPR004170; IPR018957; IPR018123;	Zinc finger, RING-type; Zinc finger, RING/FYVE/PHD-type; WWE domain; Zinc finger, C3HC4 RING-type; WWE domain, subgroup;
P53690	Matrix metalloproteinase-14 OS=Mus musculus OX=10090 GN=Mmp14 PE=2 SV=3	1.944	Up	0.0192244	Mmp14	65.918	19.4	11	13	11	0.952	1.493	1.563	0.738	0.719	0.605	plasma membrane	GO:0002694 regulation of leukocyte activation; GO:0030335 positive regulation of cell migration; GO:0032270 positive regulation of cellular protein metabolic process; GO:0022414 reproductive process; GO:0043009 chordate embryonic development; GO:0030323 respiratory tube development; GO:0008584 male gonad development; GO:0045927 positive regulation of growth; GO:0048754 branching morphogenesis of …	GO:0016020 membrane; GO:0044421 extracellular region part; GO:0031410 cytoplasmic vesicle; GO:0071944 cell periphery; GO:0030054 cell junction; GO:0005737 cytoplasm; GO:0031982 vesicle; GO:0031224 intrinsic component of membrane; GO:0044424 intracellular part; GO:0005623 cell; GO:0048770 pigment granule; GO:0043228 non-membrane-bounded organelle; GO:0005856 cytoskeleton; GO:0005925 focal adhesion…	GO:0008238 exopeptidase activity; GO:0004222 metalloendopeptidase activity; GO:0008233 peptidase activity; GO:0005102 receptor binding; GO:0043167 ion binding; GO:0070006 metalloaminopeptidase activity; GO:0008235 metalloexopeptidase activity; GO:0044877 macromolecular complex binding; GO:0061134 peptidase regulator activity; GO:0016504 peptidase activator activity; GO:0004177 aminopeptidase acti…	K07763	MMP14; matrix metalloproteinase-14 (membrane-inserted) [EC:3.4.24.80]	mmu04668 TNF signaling pathway; mmu04912 GnRH signaling pathway; mmu04928 Parathyroid hormone synthesis, secretion and action	IPR001818; IPR002477; IPR024079; IPR021805; IPR033739; IPR000585; IPR006026;	Peptidase M10, metallopeptidase; Peptidoglycan binding-like; Metallopeptidase, catalytic domain; Peptidase M10A, matrix metallopeptidase, C-terminal; Peptidase M10A, catalytic domain; Hemopexin-like domain; Peptidase, metallopeptidase;
Q3U2C5	E3 ubiquitin-protein ligase RNF149 OS=Mus musculus OX=10090 GN=Rnf149 PE=1 SV=3	1.927	Up	0.0141997	Rnf149	42.552	22.6	6	7	6	1.033	1.483	1.423	0.836	0.614	0.594	extracellular	GO:0050794 regulation of cellular process; GO:0065008 regulation of biological quality; GO:0035690 cellular response to drug; GO:0009968 negative regulation of signal transduction; GO:0060255 regulation of macromolecule metabolic process; GO:0031399 regulation of protein modification process; GO:0023051 regulation of signaling; GO:0044267 cellular protein metabolic process; GO:0031324 negative re…	GO:0016020 membrane; GO:0070062 extracellular exosome; GO:0043226 organelle; GO:0044421 extracellular region part; GO:0044425 membrane part; GO:0031982 vesicle; GO:1903561 extracellular vesicle; GO:0031224 intrinsic component of membrane; GO:0043227 membrane-bounded organelle; GO:0016021 integral component of membrane; GO:0005576 extracellular region; GO:0043230 extracellular organelle;	GO:0061630 ubiquitin protein ligase activity; GO:0046914 transition metal ion binding; GO:0019787 ubiquitin-like protein transferase activity; GO:0003824 catalytic activity; GO:0005488 binding; GO:0043167 ion binding; GO:0004842 ubiquitin-protein transferase activity; GO:0046872 metal ion binding; GO:0043169 cation binding; GO:0005515 protein binding; GO:0061659 ubiquitin-like protein ligase acti…	K15704	RNF149; E3 ubiquitin-protein ligase RNF149 [EC:2.3.2.27]		IPR003137; IPR001841; IPR013083;	PA domain; Zinc finger, RING-type; Zinc finger, RING/FYVE/PHD-type;
Q8BX90	Fibronectin type-III domain-containing protein 3A OS=Mus musculus OX=10090 GN=Fndc3a PE=1 SV=3	1.919	Up	0.0057431	Fndc3a	131.96	23.1	21	30	21	1.209	1.404	1.41	0.863	0.615	0.618	plasma membrane	GO:0000003 reproduction; GO:0044707 single-multicellular organism process; GO:0022414 reproductive process; GO:0008584 male gonad development; GO:0046661 male sex differentiation; GO:0048869 cellular developmental process; GO:0008406 gonad development; GO:0044699 single-organism process; GO:0048468 cell development; GO:0022610 biological adhesion; GO:0030154 cell differentiation; GO:0016337 singl…	GO:0097708 intracellular vesicle; GO:0043229 intracellular organelle; GO:0016020 membrane; GO:0098588 bounding membrane of organelle; GO:0031090 organelle membrane; GO:0031410 cytoplasmic vesicle; GO:0044446 intracellular organelle part; GO:0005737 cytoplasm; GO:0031982 vesicle; GO:0000139 Golgi membrane; GO:0031224 intrinsic component of membrane; GO:0012506 vesicle membrane; GO:0012505 endomemb…	GO:0097159 organic cyclic compound binding; GO:1901363 heterocyclic compound binding; GO:0003723 RNA binding; GO:0005515 protein binding; GO:0005488 binding; GO:0003676 nucleic acid binding;				IPR013783; IPR003961;	Immunoglobulin-like fold; Fibronectin type III;
Q3UDK1	TRAF-type zinc finger domain-containing protein 1 OS=Mus musculus OX=10090 GN=Trafd1 PE=1 SV=1	1.916	Up	0.00073784	Trafd1	64.282	23.6	11	11	11	1.381	1.246	1.18	0.733	0.621	0.633	nucleus	GO:0045824 negative regulation of innate immune response; GO:0002683 negative regulation of immune system process; GO:0050789 regulation of biological process; GO:0045088 regulation of innate immune response; GO:0048583 regulation of response to stimulus; GO:0050777 negative regulation of immune response; GO:0002682 regulation of immune system process; GO:0080134 regulation of response to stress;…		GO:0046914 transition metal ion binding; GO:0005488 binding; GO:0043167 ion binding; GO:0043169 cation binding; GO:0046872 metal ion binding; GO:0005515 protein binding; GO:0008270 zinc ion binding;				IPR001293;	Zinc finger, TRAF-type;
D3YZG8	Probable bifunctional methylenetetrahydrofolate dehydrogenase/cyclohydrolase 2 OS=Mus musculus OX=10090 GN=Mthfd2l PE=3 SV=1	1.911	Up	0.025599	Mthfd2l	36.438	9.2	3	3	2	1.58	1.139	1.256	0.901	0.671	0.508	mitochondria	GO:0051188 cofactor biosynthetic process; GO:0042559 pteridine-containing compound biosynthetic process; GO:0000097 sulfur amino acid biosynthetic process; GO:0016053 organic acid biosynthetic process; GO:0009117 nucleotide metabolic process; GO:0052803 imidazole-containing compound metabolic process; GO:0042398 cellular modified amino acid biosynthetic process; GO:0044699 single-organism process…	GO:0005759 mitochondrial matrix; GO:0043229 intracellular organelle; GO:0016020 membrane; GO:0044429 mitochondrial part; GO:0031090 organelle membrane; GO:0031967 organelle envelope; GO:0005737 cytoplasm; GO:0044446 intracellular organelle part; GO:0044424 intracellular part; GO:0005623 cell; GO:0005739 mitochondrion; GO:0044422 organelle part; GO:0005740 mitochondrial envelope; GO:0031974 membra…	GO:0016645 oxidoreductase activity, acting on the CH-NH group of donors; GO:0004477 methenyltetrahydrofolate cyclohydrolase activity; GO:0016814 hydrolase activity, acting on carbon-nitrogen (but not peptide) bonds, in cyclic amidines; GO:0016646 oxidoreductase activity, acting on the CH-NH group of donors, NAD or NADP as acceptor; GO:0003824 catalytic activity; GO:0004487 methylenetetrahydrofola…	K13403	MTHFD2; methylenetetrahydrofolate dehydrogenase(NAD+) / 5,10-methenyltetrahydrofolate cyclohydrolase [EC:1.5.1.15 3.5.4.9]	mmu00670 One carbon pool by folate; mmu01100 Metabolic pathways	IPR020631; IPR016040; IPR020630;	Tetrahydrofolate dehydrogenase/cyclohydrolase, NAD(P)-binding domain; NAD(P)-binding domain; Tetrahydrofolate dehydrogenase/cyclohydrolase, catalytic domain;
P99028	Cytochrome b-c1 complex subunit 6, mitochondrial OS=Mus musculus OX=10090 GN=Uqcrh PE=1 SV=2	1.909	Up	0.037561	Uqcrh	10.435	44.9	4	6	4	1.084	1.476	1.434	0.995	0.554	0.543	extracellular	GO:0044085 cellular component biogenesis; GO:0009116 nucleoside metabolic process; GO:0042278 purine nucleoside metabolic process; GO:0009167 purine ribonucleoside monophosphate metabolic process; GO:0009117 nucleotide metabolic process; GO:0044699 single-organism process; GO:0044237 cellular metabolic process; GO:0006796 phosphate-containing compound metabolic process; GO:0006122 mitochondrial e…	GO:0016020 membrane; GO:0098800 inner mitochondrial membrane protein complex; GO:0031090 organelle membrane; GO:0098796 membrane protein complex; GO:0005737 cytoplasm; GO:0031224 intrinsic component of membrane; GO:0032991 macromolecular complex; GO:0044424 intracellular part; GO:0098798 mitochondrial protein complex; GO:0005623 cell; GO:0044455 mitochondrial membrane part; GO:0044422 organelle p…	GO:0008121 ubiquinol-cytochrome-c reductase activity; GO:0015075 ion transmembrane transporter activity; GO:0016679 oxidoreductase activity, acting on diphenols and related substances as donors; GO:0044877 macromolecular complex binding; GO:0022892 substrate-specific transporter activity; GO:0005515 protein binding; GO:0015077 monovalent inorganic cation transmembrane transporter activity; GO:001…	K00416	QCR6, UQCRH; ubiquinol-cytochrome c reductase subunit 6	mmu00190 Oxidative phosphorylation; mmu01100 Metabolic pathways; mmu04260 Cardiac muscle contraction; mmu04714 Thermogenesis; mmu04932 Non-alcoholic fatty liver disease (NAFLD); mmu05010 Alzheimer disease; mmu05012 Parkinson disease; mmu05016 Huntington disease	IPR023184;	Ubiquinol-cytochrome C reductase hinge domain;
Q9CZE3	Ras-related protein Rab-32 OS=Mus musculus OX=10090 GN=Rab32 PE=1 SV=3	1.904	Up	0.040722	Rab32	25.068	63.7	12	25	11	0.878	1.548	1.562	0.809	0.67	0.616	cytoplasm	GO:0044085 cellular component biogenesis; GO:0050794 regulation of cellular process; GO:0044700 single organism signaling; GO:0016043 cellular component organization; GO:0021700 developmental maturation; GO:0048869 cellular developmental process; GO:0043485 endosome to pigment granule transport; GO:0048066 developmental pigmentation; GO:0044699 single-organism process; GO:0050931 pigment cell dif…	GO:0016020 membrane; GO:0019867 outer membrane; GO:0005783 endoplasmic reticulum; GO:0031090 organelle membrane; GO:0031410 cytoplasmic vesicle; GO:0031982 vesicle; GO:0005737 cytoplasm; GO:0044433 cytoplasmic vesicle part; GO:0044424 intracellular part; GO:0005623 cell; GO:0044422 organelle part; GO:0005769 early endosome; GO:0048770 pigment granule; GO:0005740 mitochondrial envelope; GO:0005622…	GO:1901265 nucleoside phosphate binding; GO:0016817 hydrolase activity, acting on acid anhydrides; GO:0016787 hydrolase activity; GO:0005515 protein binding; GO:1901363 heterocyclic compound binding; GO:0097159 organic cyclic compound binding; GO:0035650 AP-1 adaptor complex binding; GO:0016462 pyrophosphatase activity; GO:0032553 ribonucleotide binding; GO:0003824 catalytic activity; GO:0005488 …	K07918	RAB32; Ras-related protein Rab-32		IPR005225; IPR027417;	Small GTP-binding protein domain; P-loop containing nucleoside triphosphate hydrolase;
P35295	Ras-related protein Rab-20 OS=Mus musculus OX=10090 GN=Rab20 PE=2 SV=2	1.889	Up	0.0075182	Rab20	25.988	11.2	2	3	2	1.064	1.495	1.4	0.604	0.761	0.731	cytoplasm	GO:0044700 single organism signaling; GO:0060627 regulation of vesicle-mediated transport; GO:0044085 cellular component biogenesis; GO:0065008 regulation of biological quality; GO:0030641 regulation of cellular pH; GO:0030004 cellular monovalent inorganic cation homeostasis; GO:0044699 single-organism process; GO:0001845 phagolysosome assembly; GO:0015031 protein transport; GO:0006909 phagocytos…	GO:0016020 membrane; GO:0031090 organelle membrane; GO:0031410 cytoplasmic vesicle; GO:0071944 cell periphery; GO:0005737 cytoplasm; GO:0031982 vesicle; GO:0044433 cytoplasmic vesicle part; GO:0044424 intracellular part; GO:0005623 cell; GO:0044422 organelle part; GO:0005769 early endosome; GO:0005622 intracellular; GO:0044464 cell part; GO:0030670 phagocytic vesicle membrane; GO:0098805 whole me…	GO:1901265 nucleoside phosphate binding; GO:0001882 nucleoside binding; GO:0043167 ion binding; GO:0000166 nucleotide binding; GO:1901363 heterocyclic compound binding; GO:0097159 organic cyclic compound binding; GO:0032549 ribonucleoside binding; GO:0097367 carbohydrate derivative binding; GO:0032553 ribonucleotide binding; GO:0005488 binding; GO:0032550 purine ribonucleoside binding; GO:0043168…	K07911	RAB20; Ras-related protein Rab-20		IPR005225; IPR027417;	Small GTP-binding protein domain; P-loop containing nucleoside triphosphate hydrolase;
O88947	Coagulation factor X OS=Mus musculus OX=10090 GN=F10 PE=1 SV=1	1.875	Up	0.045836	F10	54.017	13.7	6	6	6	1.322	1.345	1.285	0.914	0.617	0.577	extracellular	GO:0050794 regulation of cellular process; GO:0044707 single-multicellular organism process; GO:0007596 blood coagulation; GO:0065008 regulation of biological quality; GO:0051896 regulation of protein kinase B signaling; GO:0023051 regulation of signaling; GO:1902533 positive regulation of intracellular signal transduction; GO:0044699 single-organism process; GO:0050896 response to stimulus; GO:0…	GO:0005576 extracellular region;	GO:0008233 peptidase activity; GO:0043167 ion binding; GO:0008236 serine-type peptidase activity; GO:0005515 protein binding; GO:0016787 hydrolase activity; GO:0004175 endopeptidase activity; GO:0004252 serine-type endopeptidase activity; GO:0017171 serine hydrolase activity; GO:0003824 catalytic activity; GO:0005488 binding; GO:0005543 phospholipid binding; GO:0008289 lipid binding; GO:0043169 c…	K01314	F10; coagulation factor X [EC:3.4.21.6]	mmu04610 Complement and coagulation cascades	IPR009003; IPR000294; IPR017857; IPR001254; IPR001881; IPR000742;	Peptidase S1, PA clan; Gamma-carboxyglutamic acid-rich (GLA) domain; Coagulation factor, subgroup, Gla domain; Serine proteases, trypsin domain; EGF-like calcium-binding domain; EGF-like domain;
P82198	Transforming growth factor-beta-induced protein ig-h3 OS=Mus musculus OX=10090 GN=Tgfbi PE=1 SV=1	1.871	Up	0.045502	Tgfbi	74.596	10.8	7	10	7	1.702	1.052	1.185	0.951	0.59	0.564	mitochondria	GO:0072359 circulatory system development; GO:0016043 cellular component organization; GO:0044707 single-multicellular organism process; GO:0051216 cartilage development; GO:0001568 blood vessel development; GO:0048869 cellular developmental process; GO:0044699 single-organism process; GO:0022610 biological adhesion; GO:0009653 anatomical structure morphogenesis; GO:0030154 cell differentiation; …	GO:0043229 intracellular organelle; GO:0005615 extracellular space; GO:0044421 extracellular region part; GO:0044446 intracellular organelle part; GO:0005737 cytoplasm; GO:0031982 vesicle; GO:0012505 endomembrane system; GO:0044424 intracellular part; GO:0005623 cell; GO:0005576 extracellular region; GO:0044420 extracellular matrix component; GO:0044422 organelle part; GO:0005604 basement membran…	GO:0050839 cell adhesion molecule binding; GO:0005102 receptor binding; GO:0005488 binding; GO:0044877 macromolecular complex binding; GO:0005518 collagen binding; GO:0005515 protein binding; GO:0005178 integrin binding; GO:0050840 extracellular matrix binding; GO:0032403 protein complex binding;	K19519	TGFBI, BIGH3; transforming growth factor-beta-induced protein		IPR011489; IPR000782;	EMI domain; FAS1 domain;
P57787	Monocarboxylate transporter 4 OS=Mus musculus OX=10090 GN=Slc16a3 PE=1 SV=1	1.866	Up	0.0150806	Slc16a3	50.373	7.7	3	4	3	1.039	1.445	1.49	0.856	0.649	0.625	plasma membrane	GO:0015850 organic hydroxy compound transport; GO:0034220 ion transmembrane transport; GO:0044699 single-organism process; GO:0071702 organic substance transport; GO:0046942 carboxylic acid transport; GO:0015727 lactate transport; GO:0015849 organic acid transport; GO:0098656 anion transmembrane transport; GO:0051234 establishment of localization; GO:0006810 transport; GO:0006820 anion transport;…	GO:0043229 intracellular organelle; GO:0016020 membrane; GO:0031226 intrinsic component of plasma membrane; GO:0031090 organelle membrane; GO:0005635 nuclear envelope; GO:0071944 cell periphery; GO:0044446 intracellular organelle part; GO:0031967 organelle envelope; GO:0031224 intrinsic component of membrane; GO:0012505 endomembrane system; GO:0044424 intracellular part; GO:0005887 integral compo…	GO:0005342 organic acid transmembrane transporter activity; GO:0022804 active transmembrane transporter activity; GO:0015291 secondary active transmembrane transporter activity; GO:0003723 RNA binding; GO:0015075 ion transmembrane transporter activity; GO:0015293 symporter activity; GO:1901618 organic hydroxy compound transmembrane transporter activity; GO:0022892 substrate-specific transporter a…	K08180	SLC16A3; MFS transporter, MCP family, solute carrier family 16 (monocarboxylic acid transporters), member 3	mmu05230 Central carbon metabolism in cancer	IPR020846;	Major facilitator superfamily domain;
Q9JJR8	Transmembrane protein 9B OS=Mus musculus OX=10090 GN=Tmem9b PE=1 SV=1	1.853	Up	0.0044614	Tmem9b	22.607	8.5	2	2	2	1.128	1.559	1.246	0.711	0.652	0.76	extracellular	GO:0050794 regulation of cellular process; GO:0044700 single organism signaling; GO:0051716 cellular response to stimulus; GO:1902531 regulation of intracellular signal transduction; GO:0023051 regulation of signaling; GO:1902533 positive regulation of intracellular signal transduction; GO:0048522 positive regulation of cellular process; GO:0044699 single-organism process; GO:0023052 signaling; G…	GO:0016020 membrane; GO:0031410 cytoplasmic vesicle; GO:0031090 organelle membrane; GO:0031982 vesicle; GO:0005737 cytoplasm; GO:0044433 cytoplasmic vesicle part; GO:0031224 intrinsic component of membrane; GO:0044424 intracellular part; GO:0005623 cell; GO:0044422 organelle part; GO:0005769 early endosome; GO:0005765 lysosomal membrane; GO:0044425 membrane part; GO:0044464 cell part; GO:0005622 …	GO:0004871 signal transducer activity;
Q64337	Sequestosome-1 OS=Mus musculus OX=10090 GN=Sqstm1 PE=1 SV=1	1.849	Up	0.0067755	Sqstm1	48.162	50	12	32	12	1.506	1.221	1.269	0.872	0.662	0.627	nucleus	GO:0044085 cellular component biogenesis; GO:0065008 regulation of biological quality; GO:0032270 positive regulation of cellular protein metabolic process; GO:0006914 autophagy; GO:0010821 regulation of mitochondrion organization; GO:0044237 cellular metabolic process; GO:0008152 metabolic process; GO:0065003 macromolecular complex assembly; GO:0043122 regulation of I-kappaB kinase/NF-kappaB sig…	GO:0044421 extracellular region part; GO:0005783 endoplasmic reticulum; GO:0031410 cytoplasmic vesicle; GO:0000932 P-body; GO:0031982 vesicle; GO:0005737 cytoplasm; GO:0036126 sperm flagellum; GO:0097729 9+2 motile cilium; GO:0044754 autolysosome; GO:0032991 macromolecular complex; GO:0044424 intracellular part; GO:0016604 nuclear body; GO:0005623 cell; GO:0044422 organelle part; GO:0036464 cytop…	GO:0031593 polyubiquitin binding; GO:0031625 ubiquitin protein ligase binding; GO:0046983 protein dimerization activity; GO:0043167 ion binding; GO:0019901 protein kinase binding; GO:0005515 protein binding; GO:0008270 zinc ion binding; GO:0003712 transcription cofactor activity; GO:0019900 kinase binding; GO:0032182 ubiquitin-like protein binding; GO:0042802 identical protein binding; GO:0046914…	K14381	SQSTM1; sequestosome 1	mmu04137 Mitophagy - animal; mmu04140 Autophagy - animal; mmu04217 Necroptosis; mmu04218 Cellular senescence; mmu04380 Osteoclast differentiation; mmu05418 Fluid shear stress and atherosclerosis	IPR000270; IPR015940; IPR000433; IPR009060; IPR033741;	PB1 domain; Ubiquitin-associated domain; Zinc finger, ZZ-type; UBA-like; Sequestosome-1, UBA domain;
Q9D620	Rab11 family-interacting protein 1 OS=Mus musculus OX=10090 GN=Rab11fip1 PE=1 SV=2	1.84	Up	0.00198277	Rab11fip1	70.683	16.1	10	14	10	1.218	1.371	1.552	0.791	0.778	0.681	nucleus	GO:0050794 regulation of cellular process; GO:0065008 regulation of biological quality; GO:0023051 regulation of signaling; GO:0051046 regulation of secretion; GO:0051241 negative regulation of multicellular organismal process; GO:0044699 single-organism process; GO:0048519 negative regulation of biological process; GO:0048523 negative regulation of cellular process; GO:0015031 protein transport;…	GO:0097708 intracellular vesicle; GO:0016020 membrane; GO:0043229 intracellular organelle; GO:0098588 bounding membrane of organelle; GO:0031090 organelle membrane; GO:0030666 endocytic vesicle membrane; GO:0031410 cytoplasmic vesicle; GO:0044446 intracellular organelle part; GO:0005737 cytoplasm; GO:0031982 vesicle; GO:0044433 cytoplasmic vesicle part; GO:0012505 endomembrane system; GO:0012506 …	GO:0031267 small GTPase binding; GO:0017016 Ras GTPase binding; GO:0005488 binding; GO:0005515 protein binding; GO:0051020 GTPase binding; GO:0019899 enzyme binding; GO:0017137 Rab GTPase binding;	K12484	RAB11FIP1_2_5; Rab11 family-interacting protein 1/2/5	mmu04144 Endocytosis	IPR019018; IPR000008;	Rab-binding domain FIP-RBD; C2 domain;
Q5DU57	Spermatogenesis-associated protein 13 OS=Mus musculus OX=10090 GN=Spata13 PE=1 SV=2	1.83	Up	0.0112622	Spata13	75.256	4.6	3	4	3	1.1	1.411	1.396	0.758	0.566	0.811	nucleus	GO:0050794 regulation of cellular process; GO:0044700 single organism signaling; GO:0044085 cellular component biogenesis; GO:0016477 cell migration; GO:0016043 cellular component organization; GO:0097581 lamellipodium organization; GO:0046847 filopodium assembly; GO:0051674 localization of cell; GO:0023051 regulation of signaling; GO:0044699 single-organism process; GO:0046578 regulation of Ras …	GO:0016020 membrane; GO:0071944 cell periphery; GO:0032587 ruffle membrane; GO:0005737 cytoplasm; GO:0044424 intracellular part; GO:0098858 actin-based cell projection; GO:0005623 cell; GO:0044422 organelle part; GO:0031974 membrane-enclosed lumen; GO:0005654 nucleoplasm; GO:0070013 intracellular organelle lumen; GO:0098590 plasma membrane region; GO:0031256 leading edge membrane; GO:0005622 intr…	GO:0005088 Ras guanyl-nucleotide exchange factor activity; GO:0005515 protein binding; GO:0030676 Rac guanyl-nucleotide exchange factor activity; GO:0098772 molecular function regulator; GO:0005085 guanyl-nucleotide exchange factor activity; GO:0005488 binding; GO:0005089 Rho guanyl-nucleotide exchange factor activity;	K05769	ARHGEF4_29, ASEF1_2; Rho guanine nucleotide exchange factor 4/29	mmu04810 Regulation of actin cytoskeleton	IPR001452; IPR011993; IPR000219; IPR001849;	SH3 domain; PH domain-like; Dbl homology (DH) domain; Pleckstrin homology domain;
Q9R233	Tapasin OS=Mus musculus OX=10090 GN=Tapbp PE=1 SV=2	1.829	Up	0.049036	Tapbp	49.736	27.3	11	28	11	0.985	1.476	1.476	0.722	0.709	0.721	plasma membrane	GO:0065008 regulation of biological quality; GO:0006518 peptide metabolic process; GO:0050822 peptide stabilization; GO:0060255 regulation of macromolecule metabolic process; GO:0050896 response to stimulus; GO:0044237 cellular metabolic process; GO:0071704 organic substance metabolic process; GO:0019883 antigen processing and presentation of endogenous antigen; GO:0008152 metabolic process; GO:0…	GO:0016020 membrane; GO:0042175 nuclear outer membrane-endoplasmic reticulum membrane network; GO:0005783 endoplasmic reticulum; GO:0031410 cytoplasmic vesicle; GO:0031090 organelle membrane; GO:0071944 cell periphery; GO:0031982 vesicle; GO:0005737 cytoplasm; GO:0044433 cytoplasmic vesicle part; GO:0031224 intrinsic component of membrane; GO:0044424 intracellular part; GO:0005887 integral compon…	GO:0046978 TAP1 binding; GO:0005515 protein binding; GO:0046977 TAP binding; GO:0046979 TAP2 binding; GO:0005488 binding;	K08058	TAPBP; TAP binding protein (tapasin)	mmu04612 Antigen processing and presentation; mmu05163 Human cytomegalovirus infection; mmu05168 Herpes simplex virus 1 infection; mmu05169 Epstein-Barr virus infection; mmu05170 Human immunodeficiency virus 1 infection	IPR007110; IPR013783; IPR003597;	Immunoglobulin-like domain; Immunoglobulin-like fold; Immunoglobulin C1-set;
Q3U133	Zinc finger protein 746 OS=Mus musculus OX=10090 GN=Znf746 PE=1 SV=3	1.827	Up	0.0173608	Znf746	69.82	1.7	1	1	1	1.174	1.423	1.301	0.621	0.579	0.934	nucleus	GO:0010941 regulation of cell death; GO:0097659 nucleic acid-templated transcription; GO:0009891 positive regulation of biosynthetic process; GO:0009058 biosynthetic process; GO:0044237 cellular metabolic process; GO:0051253 negative regulation of RNA metabolic process; GO:2001141 regulation of RNA biosynthetic process; GO:0008152 metabolic process; GO:0009893 positive regulation of metabolic pro…	GO:0043226 organelle; GO:0043231 intracellular membrane-bounded organelle; GO:0043229 intracellular organelle; GO:0005634 nucleus; GO:0044464 cell part; GO:0005622 intracellular; GO:0005737 cytoplasm; GO:0044424 intracellular part; GO:0043227 membrane-bounded organelle; GO:0005623 cell;	GO:0000981 RNA polymerase II transcription factor activity, sequence-specific DNA binding; GO:0003677 DNA binding; GO:0031625 ubiquitin protein ligase binding; GO:0000976 transcription regulatory region sequence-specific DNA binding; GO:0003690 double-stranded DNA binding; GO:0043167 ion binding; GO:1990837 sequence-specific double-stranded DNA binding; GO:0001012 RNA polymerase II regulatory reg…	K09228	KRAB; KRAB domain-containing zinc finger protein	mmu05168 Herpes simplex virus 1 infection	IPR015880; IPR001909; IPR007087; IPR013087;	Zinc finger, C2H2-like; Krueppel-associated box; Zinc finger, C2H2; Zinc finger C2H2-type/integrase DNA-binding domain;
Q60963	Platelet-activating factor acetylhydrolase OS=Mus musculus OX=10090 GN=Pla2g7 PE=2 SV=2	1.827	Up	0.0095963	Pla2g7	49.258	21.4	8	14	8	1.102	1.378	1.431	0.864	0.626	0.651	extracellular	GO:0034367 macromolecular complex remodeling; GO:0030335 positive regulation of cell migration; GO:0046486 glycerolipid metabolic process; GO:0040017 positive regulation of locomotion; GO:0044699 single-organism process; GO:0044255 cellular lipid metabolic process; GO:0044237 cellular metabolic process; GO:0006796 phosphate-containing compound metabolic process; GO:0042157 lipoprotein metabolic p…	GO:0005615 extracellular space; GO:0044421 extracellular region part; GO:0032994 protein-lipid complex; GO:0044464 cell part; GO:0005622 intracellular; GO:0034362 low-density lipoprotein particle; GO:1990777 lipoprotein particle; GO:0005737 cytoplasm; GO:0034358 plasma lipoprotein particle; GO:0032991 macromolecular complex; GO:0044424 intracellular part; GO:0005623 cell; GO:0005576 extracellular…	GO:0003847 1-alkyl-2-acetylglycerophosphocholine esterase activity; GO:0052689 carboxylic ester hydrolase activity; GO:0003824 catalytic activity; GO:0005488 binding; GO:0004623 phospholipase A2 activity; GO:0005543 phospholipid binding; GO:0043167 ion binding; GO:0016788 hydrolase activity, acting on ester bonds; GO:0004620 phospholipase activity; GO:0008289 lipid binding; GO:0016787 hydrolase a…	K01062	PLA2G7, PAFAH; platelet-activating factor acetylhydrolase [EC:3.1.1.47]	mmu00565 Ether lipid metabolism; mmu01100 Metabolic pathways	IPR029058;	Alpha/Beta hydrolase fold;
Q9JJ26	Pyrin OS=Mus musculus OX=10090 GN=Mefv PE=2 SV=2	1.812	Up	0.0098823	Mefv	86.408	15.4	9	10	9	1.017	1.452	1.409	0.67	0.794	0.676	nucleus	GO:0032270 positive regulation of cellular protein metabolic process; GO:0031331 positive regulation of cellular catabolic process; GO:0051129 negative regulation of cellular component organization; GO:0032651 regulation of interleukin-1 beta production; GO:0051241 negative regulation of multicellular organismal process; GO:0031347 regulation of defense response; GO:0001818 negative regulation of…	GO:0005874 microtubule; GO:0031410 cytoplasmic vesicle; GO:0005737 cytoplasm; GO:0031982 vesicle; GO:0032991 macromolecular complex; GO:0044424 intracellular part; GO:0099512 supramolecular fiber; GO:0099080 supramolecular complex; GO:0005623 cell; GO:0044422 organelle part; GO:0005776 autophagosome; GO:0043228 non-membrane-bounded organelle; GO:0005856 cytoskeleton; GO:0015630 microtubule cytosk…	GO:0008092 cytoskeletal protein binding; GO:0046914 transition metal ion binding; GO:0005488 binding; GO:0043167 ion binding; GO:0003779 actin binding; GO:0046872 metal ion binding; GO:0043169 cation binding; GO:0005515 protein binding; GO:0008270 zinc ion binding;	K12803	MEFV; pyrin	mmu04621 NOD-like receptor signaling pathway; mmu05135 Yersinia infection	IPR011029; IPR004020; IPR000315;	Death-like domain; DAPIN domain; B-box-type zinc finger;
P21958	Antigen peptide transporter 1 OS=Mus musculus OX=10090 GN=Tap1 PE=1 SV=3	1.809	Up	0.0109988	Tap1	78.863	21.5	15	26	15	1.053	1.399	1.426	0.837	0.688	0.619	plasma membrane	GO:0050794 regulation of cellular process; GO:0046907 intracellular transport; GO:1902579 multi-organism localization; GO:0065008 regulation of biological quality; GO:0043903 regulation of symbiosis, encompassing mutualism through parasitism; GO:0019058 viral life cycle; GO:0044699 single-organism process; GO:1902581 multi-organism cellular localization; GO:0044764 multi-organism cellular process…	GO:0016020 membrane; GO:0042175 nuclear outer membrane-endoplasmic reticulum membrane network; GO:0005783 endoplasmic reticulum; GO:0031090 organelle membrane; GO:0031410 cytoplasmic vesicle; GO:0098796 membrane protein complex; GO:0044216 other organism cell; GO:0031982 vesicle; GO:0005737 cytoplasm; GO:0044433 cytoplasmic vesicle part; GO:0032991 macromolecular complex; GO:0031224 intrinsic com…	GO:0046977 TAP binding; GO:1901265 nucleoside phosphate binding; GO:0023029 MHC class Ib protein binding; GO:0005102 receptor binding; GO:0015399 primary active transmembrane transporter activity; GO:0022892 substrate-specific transporter activity; GO:0016817 hydrolase activity, acting on acid anhydrides; GO:0016787 hydrolase activity; GO:0005515 protein binding; GO:0042288 MHC class I protein bi…	K05653	ABCB2, TAP1; ATP-binding cassette, subfamily B (MDR/TAP), member 2	mmu02010 ABC transporters; mmu04145 Phagosome; mmu04612 Antigen processing and presentation; mmu05163 Human cytomegalovirus infection; mmu05168 Herpes simplex virus 1 infection; mmu05169 Epstein-Barr virus infection; mmu05170 Human immunodeficiency virus 1 infection; mmu05340 Primary immunodeficiency	IPR003593; IPR003439; IPR027417; IPR011527;	AAA+ ATPase domain; ABC transporter-like; P-loop containing nucleoside triphosphate hydrolase; ABC transporter type 1, transmembrane domain;
Q9D6N1	Carbonic anhydrase 13 OS=Mus musculus OX=10090 GN=Ca13 PE=1 SV=1	1.801	Up	0.047704	Ca13	29.522	19.1	6	7	6	0.865	1.53	1.556	0.755	0.762	0.677	nucleus	GO:0008152 metabolic process; GO:0006730 one-carbon metabolic process; GO:0044710 single-organism metabolic process; GO:0044281 small molecule metabolic process; GO:0044763 single-organism cellular process; GO:0044699 single-organism process; GO:0009987 cellular process; GO:0044237 cellular metabolic process;	GO:0043231 intracellular membrane-bounded organelle; GO:0043226 organelle; GO:0043229 intracellular organelle; GO:0043209 myelin sheath; GO:0044464 cell part; GO:0005622 intracellular; GO:0005737 cytoplasm; GO:0044424 intracellular part; GO:0005829 cytosol; GO:0043227 membrane-bounded organelle; GO:0005623 cell; GO:0044444 cytoplasmic part;	GO:0046914 transition metal ion binding; GO:0003824 catalytic activity; GO:0005488 binding; GO:0043167 ion binding; GO:0016829 lyase activity; GO:0043169 cation binding; GO:0046872 metal ion binding; GO:0016836 hydro-lyase activity; GO:0008270 zinc ion binding; GO:0004089 carbonate dehydratase activity; GO:0016835 carbon-oxygen lyase activity;	K01672	CA; carbonic anhydrase [EC:4.2.1.1]	mmu00910 Nitrogen metabolism; mmu01100 Metabolic pathways	IPR001148;	Alpha carbonic anhydrase;
Q9CZB9	Transmembrane protein 128 OS=Mus musculus OX=10090 GN=Tmem128 PE=1 SV=2	1.8	Up	0.046683	Tmem128	19.069	15.3	1	1	1	1.116	1.409	1.368	0.998	0.487	0.678	plasma membrane		GO:0031224 intrinsic component of membrane; GO:0016020 membrane; GO:0016021 integral component of membrane; GO:0044425 membrane part;
P11928	2'-5'-oligoadenylate synthase 1A OS=Mus musculus OX=10090 GN=Oas1a PE=1 SV=2	1.796	Up	0.047923	Oas1a	42.428	33.5	10	15	8	1.065	1.525	1.371	1.004	0.525	0.677	cytoplasm	GO:0009117 nucleotide metabolic process; GO:0098542 defense response to other organism; GO:0044699 single-organism process; GO:0009058 biosynthetic process; GO:0044764 multi-organism cellular process; GO:0044237 cellular metabolic process; GO:0006796 phosphate-containing compound metabolic process; GO:0009607 response to biotic stimulus; GO:0009605 response to external stimulus; GO:0008152 metabo…	GO:0043229 intracellular organelle; GO:0005783 endoplasmic reticulum; GO:0005737 cytoplasm; GO:0012505 endomembrane system; GO:0044424 intracellular part; GO:0005829 cytosol; GO:0005623 cell; GO:0005739 mitochondrion; GO:0043231 intracellular membrane-bounded organelle; GO:0043226 organelle; GO:0005634 nucleus; GO:0005622 intracellular; GO:0044464 cell part; GO:0043227 membrane-bounded organelle;…	GO:1901265 nucleoside phosphate binding; GO:0005515 protein binding; GO:1901363 heterocyclic compound binding; GO:0097159 organic cyclic compound binding; GO:0003824 catalytic activity; GO:0032553 ribonucleotide binding; GO:0005488 binding; GO:0032550 purine ribonucleoside binding; GO:0043169 cation binding; GO:0043168 anion binding; GO:0032559 adenyl ribonucleotide binding; GO:0030554 adenyl nuc…	K14216	OAS; 2'-5'-oligoadenylate synthetase [EC:2.7.7.84]	mmu04621 NOD-like receptor signaling pathway; mmu05160 Hepatitis C; mmu05162 Measles; mmu05164 Influenza A; mmu05168 Herpes simplex virus 1 infection; mmu05169 Epstein-Barr virus infection	IPR018952; IPR002934; IPR006116;	2'-5'-oligoadenylate synthetase 1, domain 2/C-terminal; Polymerase, nucleotidyl transferase domain; 2-5-oligoadenylate synthetase, N-terminal;
Q8R5F7	Interferon-induced helicase C domain-containing protein 1 OS=Mus musculus OX=10090 GN=Ifih1 PE=1 SV=1	1.783	Up	0.0113591	Ifih1	115.97	27.5	28	38	28	1.59	1.082	1.177	0.792	0.702	0.665	cytoplasm	GO:0044700 single organism signaling; GO:0032481 positive regulation of type I interferon production; GO:0032647 regulation of interferon-alpha production; GO:0098542 defense response to other organism; GO:0044699 single-organism process; GO:0044764 multi-organism cellular process; GO:0031347 regulation of defense response; GO:0044237 cellular metabolic process; GO:0039528 cytoplasmic pattern rec…	GO:0043226 organelle; GO:0043231 intracellular membrane-bounded organelle; GO:0043229 intracellular organelle; GO:0005634 nucleus; GO:0044464 cell part; GO:0005622 intracellular; GO:0005737 cytoplasm; GO:0044424 intracellular part; GO:0043227 membrane-bounded organelle; GO:0005623 cell;	GO:1901265 nucleoside phosphate binding; GO:0016817 hydrolase activity, acting on acid anhydrides; GO:0005515 protein binding; GO:0016787 hydrolase activity; GO:1901363 heterocyclic compound binding; GO:0097159 organic cyclic compound binding; GO:0016462 pyrophosphatase activity; GO:0003824 catalytic activity; GO:0032553 ribonucleotide binding; GO:0005488 binding; GO:0032550 purine ribonucleoside…	K12647	IFIH1, MDA5; interferon-induced helicase C domain-containing protein 1 [EC:3.6.4.13]	mmu04622 RIG-I-like receptor signaling pathway; mmu05161 Hepatitis B; mmu05162 Measles; mmu05164 Influenza A; mmu05168 Herpes simplex virus 1 infection	IPR031964; IPR006935; IPR021673; IPR014001; IPR027417; IPR011029; IPR001650;	Caspase recruitment domain; Helicase/UvrB, N-terminal; C-terminal domain of RIG-I; Helicase superfamily 1/2, ATP-binding domain; P-loop containing nucleoside triphosphate hydrolase; Death-like domain; Helicase, C-terminal;
Q8CJF8	Protein argonaute-4 OS=Mus musculus OX=10090 GN=Ago4 PE=2 SV=2	1.782	Up	0.0031417	Ago4	97.036	3.4	3	4	1	1.085	1.39	1.403	0.768	0.72	0.688	nucleus	GO:0044085 cellular component biogenesis; GO:0010941 regulation of cell death; GO:0022613 ribonucleoprotein complex biogenesis; GO:0022618 ribonucleoprotein complex assembly; GO:0022414 reproductive process; GO:0010608 posttranscriptional regulation of gene expression; GO:0008584 male gonad development; GO:0044237 cellular metabolic process; GO:0007129 synapsis; GO:0008152 metabolic process; GO:0…	GO:0016020 membrane; GO:1905348 endonuclease complex; GO:0000932 P-body; GO:0005737 cytoplasm; GO:0032991 macromolecular complex; GO:0044424 intracellular part; GO:0016604 nuclear body; GO:0005623 cell; GO:0044422 organelle part; GO:0036464 cytoplasmic ribonucleoprotein granule; GO:0043228 non-membrane-bounded organelle; GO:0031974 membrane-enclosed lumen; GO:0070578 RISC-loading complex; GO:1902…	GO:0097159 organic cyclic compound binding; GO:1901363 heterocyclic compound binding; GO:0003723 RNA binding; GO:0003725 double-stranded RNA binding; GO:0005488 binding; GO:0003676 nucleic acid binding; GO:0005515 protein binding; GO:0035198 miRNA binding; GO:0003727 single-stranded RNA binding;	K11593	ELF2C, AGO; eukaryotic translation initiation factor 2C		IPR032472; IPR032474; IPR014811; IPR003165; IPR012337; IPR032473; IPR003100;	Argonaute linker 2 domain; Protein argonaute, N-terminal; Argonaute, linker 1 domain; Piwi domain; Ribonuclease H-like domain; Protein argonaute, Mid domain; PAZ domain;
Q91WE4	UPF0729 protein C18orf32 homolog OS=Mus musculus OX=10090 PE=3 SV=1	1.777	Up	0.0179785	---	8.0355	41.7	4	5	4	0.99	1.443	1.405	0.835	0.631	0.694	extracellular	GO:0044700 single organism signaling; GO:0050794 regulation of cellular process; GO:0051716 cellular response to stimulus; GO:1902531 regulation of intracellular signal transduction; GO:0023051 regulation of signaling; GO:1902533 positive regulation of intracellular signal transduction; GO:0044699 single-organism process; GO:0048522 positive regulation of cellular process; GO:0023052 signaling; G…		GO:0004871 signal transducer activity;
Q9DCJ5	NADH dehydrogenase [ubiquinone] 1 alpha subcomplex subunit 8 OS=Mus musculus OX=10090 GN=Ndufa8 PE=1 SV=3	1.773	Up	0.0147756	Ndufa8	19.992	30.8	6	14	6	1.059	1.324	1.283	0.869	0.603	0.596	extracellular	GO:0044699 single-organism process; GO:0008152 metabolic process; GO:0055114 oxidation-reduction process; GO:0044710 single-organism metabolic process;	GO:0016020 membrane; GO:0098800 inner mitochondrial membrane protein complex; GO:0031090 organelle membrane; GO:0098796 membrane protein complex; GO:0005737 cytoplasm; GO:0045271 respiratory chain complex I; GO:0032991 macromolecular complex; GO:0098798 mitochondrial protein complex; GO:0044424 intracellular part; GO:0005747 mitochondrial respiratory chain complex I; GO:0044455 mitochondrial memb…	GO:0005515 protein binding; GO:0005488 binding; GO:0032403 protein complex binding; GO:0044877 macromolecular complex binding;	K03952	NDUFA8; NADH dehydrogenase (ubiquinone) 1 alpha subcomplex subunit 8	mmu00190 Oxidative phosphorylation; mmu01100 Metabolic pathways; mmu04714 Thermogenesis; mmu04723 Retrograde endocannabinoid signaling; mmu04932 Non-alcoholic fatty liver disease (NAFLD); mmu05010 Alzheimer disease; mmu05012 Parkinson disease; mmu05016 Huntington disease	IPR010625;	CHCH;
Q0VEE6	Zinc finger protein 800 OS=Mus musculus OX=10090 GN=Znf800 PE=1 SV=1	1.765	Up	0.0173798	Znf800	74.812	10	6	7	6	1.068	1.391	1.409	0.908	0.643	0.64	nucleus	GO:0050794 regulation of cellular process; GO:0006725 cellular aromatic compound metabolic process; GO:0097659 nucleic acid-templated transcription; GO:0060255 regulation of macromolecule metabolic process; GO:0019219 regulation of nucleobase-containing compound metabolic process; GO:0009058 biosynthetic process; GO:0044237 cellular metabolic process; GO:0071704 organic substance metabolic proces…	GO:0043226 organelle; GO:0043231 intracellular membrane-bounded organelle; GO:0043229 intracellular organelle; GO:0005634 nucleus; GO:0044464 cell part; GO:0005622 intracellular; GO:0044424 intracellular part; GO:0043227 membrane-bounded organelle; GO:0005623 cell;	GO:0097159 organic cyclic compound binding; GO:1901363 heterocyclic compound binding; GO:0003677 DNA binding; GO:0005488 binding; GO:0003676 nucleic acid binding; GO:0043167 ion binding; GO:0043169 cation binding; GO:0046872 metal ion binding;				IPR015880; IPR007087; IPR013087;	Zinc finger, C2H2-like; Zinc finger, C2H2; Zinc finger C2H2-type/integrase DNA-binding domain;
Q3UKC1	Tax1-binding protein 1 homolog OS=Mus musculus OX=10090 GN=Tax1bp1 PE=1 SV=2	1.758	Up	0.0101371	Tax1bp1	93.629	16.3	13	16	13	1.202	1.238	1.33	0.899	0.617	0.628	cytoplasm	GO:0050794 regulation of cellular process; GO:0010941 regulation of cell death; GO:0043069 negative regulation of programmed cell death; GO:0043433 negative regulation of sequence-specific DNA binding transcription factor activity; GO:0060255 regulation of macromolecule metabolic process; GO:0019219 regulation of nucleobase-containing compound metabolic process; GO:0043067 regulation of programme…	GO:0070062 extracellular exosome; GO:0043226 organelle; GO:0044421 extracellular region part; GO:0031982 vesicle; GO:1903561 extracellular vesicle; GO:0043227 membrane-bounded organelle; GO:0005576 extracellular region; GO:0043230 extracellular organelle;	GO:0005488 binding; GO:0043167 ion binding; GO:0043169 cation binding; GO:0046872 metal ion binding; GO:0043130 ubiquitin binding; GO:0005515 protein binding; GO:0019900 kinase binding; GO:0019899 enzyme binding; GO:0032182 ubiquitin-like protein binding;	K21347	TAX1BP1; Tax1-binding protein 1	mmu04137 Mitophagy - animal	IPR012852;	Calcium binding and coiled-coil domain-like;
Q9Z103	Activity-dependent neuroprotector homeobox protein OS=Mus musculus OX=10090 GN=Adnp PE=1 SV=2	1.75	Up	0.0123766	Adnp	124.31	9.1	9	9	9	1.274	1.367	1.201	0.561	0.787	0.848	nucleus	GO:0010941 regulation of cell death; GO:0065008 regulation of biological quality; GO:0032270 positive regulation of cellular protein metabolic process; GO:0022414 reproductive process; GO:0097659 nucleic acid-templated transcription; GO:0051965 positive regulation of synapse assembly; GO:0009891 positive regulation of biosynthetic process; GO:0043523 regulation of neuron apoptotic process; GO:003…	GO:0043229 intracellular organelle; GO:0030425 dendrite; GO:0005615 extracellular space; GO:0044421 extracellular region part; GO:0042995 cell projection; GO:0005737 cytoplasm; GO:0043025 neuronal cell body; GO:0044424 intracellular part; GO:0005623 cell; GO:0005576 extracellular region; GO:0043226 organelle; GO:0043231 intracellular membrane-bounded organelle; GO:0030424 axon; GO:0005634 nucleus…	GO:0003677 DNA binding; GO:0043167 ion binding; GO:0015631 tubulin binding; GO:0005515 protein binding; GO:0048487 beta-tubulin binding; GO:0033218 amide binding; GO:0005507 copper ion binding; GO:0003682 chromatin binding; GO:1901363 heterocyclic compound binding; GO:0097159 organic cyclic compound binding; GO:0008092 cytoskeletal protein binding; GO:0046914 transition metal ion binding; GO:0042…	K22591			IPR015880; IPR001356; IPR009057; IPR007087;	Zinc finger, C2H2-like; Homeobox domain; Homeobox domain-like; Zinc finger, C2H2;
Q68ED3	Terminal nucleotidyltransferase 4B OS=Mus musculus OX=10090 GN=Tent4b PE=1 SV=2	1.739	Up	0.010561	Tent4b	69.703	1.4	1	2	1	1.407	1.169	1.261	0.904	0.625	0.677	nucleus	GO:0044085 cellular component biogenesis; GO:0022613 ribonucleoprotein complex biogenesis; GO:0007067 mitotic nuclear division; GO:0044699 single-organism process; GO:0009058 biosynthetic process; GO:0044237 cellular metabolic process; GO:0008152 metabolic process; GO:0006364 rRNA processing; GO:1901361 organic cyclic compound catabolic process; GO:0043170 macromolecule metabolic process; GO:0016…	GO:0043229 intracellular organelle; GO:0043232 intracellular non-membrane-bounded organelle; GO:0044446 intracellular organelle part; GO:0005737 cytoplasm; GO:0031981 nuclear lumen; GO:0044424 intracellular part; GO:0005730 nucleolus; GO:0005623 cell; GO:0044422 organelle part; GO:0043228 non-membrane-bounded organelle; GO:0043226 organelle; GO:0043231 intracellular membrane-bounded organelle; GO…	GO:0003677 DNA binding; GO:0003723 RNA binding; GO:0043167 ion binding; GO:0070566 adenylyltransferase activity; GO:1901363 heterocyclic compound binding; GO:0097159 organic cyclic compound binding; GO:0004652 polynucleotide adenylyltransferase activity; GO:0016779 nucleotidyltransferase activity; GO:0003824 catalytic activity; GO:0005488 binding; GO:0003676 nucleic acid binding; GO:0034061 DNA p…	K03514	PAPD5_7, TRF4; non-canonical poly(A) RNA polymerase PAPD5/7 [EC:2.7.7.19]	mmu03018 RNA degradation	IPR002934; IPR002058;	Polymerase, nucleotidyl transferase domain; PAP/25A-associated;
Q8VD31	Tapasin-related protein OS=Mus musculus OX=10090 GN=Tapbpl PE=1 SV=2	1.734	Up	0.023342	Tapbpl	48.732	18.8	6	8	6	0.989	1.307	1.464	0.823	0.591	0.755	extracellular	GO:0002683 negative regulation of immune system process; GO:0050789 regulation of biological process; GO:0002578 negative regulation of antigen processing and presentation; GO:0002584 negative regulation of antigen processing and presentation of peptide antigen; GO:0002590 negative regulation of antigen processing and presentation of peptide antigen via MHC class I; GO:0002376 immune system proce…	GO:0016020 membrane; GO:0043229 intracellular organelle; GO:0042175 nuclear outer membrane-endoplasmic reticulum membrane network; GO:0005783 endoplasmic reticulum; GO:0098588 bounding membrane of organelle; GO:0031090 organelle membrane; GO:0071944 cell periphery; GO:0044446 intracellular organelle part; GO:0005737 cytoplasm; GO:0000139 Golgi membrane; GO:0031224 intrinsic component of membrane;…	GO:0005515 protein binding; GO:0005488 binding; GO:0032403 protein complex binding; GO:0044877 macromolecular complex binding;				IPR007110; IPR013783; IPR003599; IPR013106; IPR003597;	Immunoglobulin-like domain; Immunoglobulin-like fold; Immunoglobulin subtype; Immunoglobulin V-set domain; Immunoglobulin C1-set;
Q9QYI4	DnaJ homolog subfamily B member 12 OS=Mus musculus OX=10090 GN=Dnajb12 PE=1 SV=2	1.732	Up	0.025918	Dnajb12	41.987	26.1	10	13	10	1.211	1.342	1.286	0.533	0.936	0.747	cytoplasm		GO:0031224 intrinsic component of membrane; GO:0016020 membrane; GO:0016021 integral component of membrane; GO:0044425 membrane part;		K09518	DNAJB12; DnaJ homolog subfamily B member 12	mmu04141 Protein processing in endoplasmic reticulum	IPR015399; IPR001623;	Domain of unknown function DUF1977, DnaJ-like; DnaJ domain;
P36371	Antigen peptide transporter 2 OS=Mus musculus OX=10090 GN=Tap2 PE=1 SV=1	1.719	Up	0.0088827	Tap2	77.444	25.9	16	28	16	1.073	1.334	1.362	0.854	0.696	0.642	plasma membrane	GO:0065008 regulation of biological quality; GO:0002824 positive regulation of adaptive immune response based on somatic recombination of immune receptors built from immunoglobulin superfamily domains; GO:0046968 peptide antigen transport; GO:0044699 single-organism process; GO:0002428 antigen processing and presentation of peptide antigen via MHC class Ib; GO:0002476 antigen processing and prese…	GO:0016020 membrane; GO:0042175 nuclear outer membrane-endoplasmic reticulum membrane network; GO:0005783 endoplasmic reticulum; GO:0098796 membrane protein complex; GO:0044216 other organism cell; GO:0005737 cytoplasm; GO:0032991 macromolecular complex; GO:0031224 intrinsic component of membrane; GO:0044424 intracellular part; GO:0016604 nuclear body; GO:0005623 cell; GO:0018995 host; GO:0044422…	GO:0046978 TAP1 binding; GO:0046977 TAP binding; GO:1901265 nucleoside phosphate binding; GO:0023029 MHC class Ib protein binding; GO:0005102 receptor binding; GO:0015399 primary active transmembrane transporter activity; GO:0022892 substrate-specific transporter activity; GO:0016817 hydrolase activity, acting on acid anhydrides; GO:0016787 hydrolase activity; GO:0005515 protein binding; GO:00168…	K05654	ABCB3, TAP2; ATP-binding cassette, subfamily B (MDR/TAP), member 3	mmu02010 ABC transporters; mmu04145 Phagosome; mmu04612 Antigen processing and presentation; mmu05163 Human cytomegalovirus infection; mmu05168 Herpes simplex virus 1 infection; mmu05169 Epstein-Barr virus infection; mmu05170 Human immunodeficiency virus 1 infection; mmu05340 Primary immunodeficiency	IPR003593; IPR003439; IPR011527; IPR027417;	AAA+ ATPase domain; ABC transporter-like; ABC transporter type 1, transmembrane domain; P-loop containing nucleoside triphosphate hydrolase;
Q61549	Adhesion G protein-coupled receptor E1 OS=Mus musculus OX=10090 GN=Adgre1 PE=1 SV=1	1.709	Up	0.04786	Adgre1	102.13	17.7	13	19	13	0.954	1.362	1.373	0.952	0.605	0.601	plasma membrane	GO:0050794 regulation of cellular process; GO:0044700 single organism signaling; GO:0051716 cellular response to stimulus; GO:0007166 cell surface receptor signaling pathway; GO:0044699 single-organism process; GO:0002376 immune system process; GO:0023052 signaling; GO:0050896 response to stimulus; GO:0007186 G-protein coupled receptor signaling pathway; GO:0007165 signal transduction; GO:0050789…	GO:0016020 membrane; GO:0009897 external side of plasma membrane; GO:0044459 plasma membrane part; GO:0044425 membrane part; GO:0044464 cell part; GO:0071944 cell periphery; GO:0031224 intrinsic component of membrane; GO:0009986 cell surface; GO:0005623 cell; GO:0016021 integral component of membrane; GO:0005886 plasma membrane; GO:0098552 side of membrane;	GO:0038023 signaling receptor activity; GO:0060089 molecular transducer activity; GO:0004872 receptor activity; GO:0005488 binding; GO:0043167 ion binding; GO:0004930 G-protein coupled receptor activity; GO:0043169 cation binding; GO:0046872 metal ion binding; GO:0005515 protein binding; GO:0005509 calcium ion binding; GO:0004888 transmembrane signaling receptor activity; GO:0004871 signal transd…	K04591	EMR1; egf-like module containing, mucin-like, hormone receptor-like 1		IPR026823; IPR017981; IPR001881; IPR000742; IPR009030; IPR000203;	Complement Clr-like EGF domain; GPCR, family 2-like; EGF-like calcium-binding domain; EGF-like domain; Growth factor receptor cysteine-rich domain; GPS motif;
P11688	Integrin alpha-5 OS=Mus musculus OX=10090 GN=Itga5 PE=1 SV=3	1.703	Up	0.0127584	Itga5	115.04	24.2	22	33	22	1.029	1.389	1.435	0.849	0.717	0.697	mitochondria	GO:0044700 single organism signaling; GO:0044085 cellular component biogenesis; GO:0010941 regulation of cell death; GO:0030335 positive regulation of cell migration; GO:0032270 positive regulation of cellular protein metabolic process; GO:0007166 cell surface receptor signaling pathway; GO:0050877 neurological system process; GO:0007610 behavior; GO:0007492 endoderm development; GO:0022610 biolo…	GO:0016020 membrane; GO:0098636 protein complex involved in cell adhesion; GO:0005783 endoplasmic reticulum; GO:0009897 external side of plasma membrane; GO:0031410 cytoplasmic vesicle; GO:0098796 membrane protein complex; GO:0030054 cell junction; GO:0071944 cell periphery; GO:0032587 ruffle membrane; GO:0031982 vesicle; GO:0005737 cytoplasm; GO:0032991 macromolecular complex; GO:0031224 intrins…	GO:0050839 cell adhesion molecule binding; GO:0005154 epidermal growth factor receptor binding; GO:0005102 receptor binding; GO:0005488 binding; GO:0043167 ion binding; GO:0044877 macromolecular complex binding; GO:0046872 metal ion binding; GO:0043169 cation binding; GO:0070851 growth factor receptor binding; GO:0005515 protein binding; GO:0005178 integrin binding; GO:0032403 protein complex bin…	K06484	ITGA5, CD49e; integrin alpha 5	mmu04145 Phagosome; mmu04151 PI3K-Akt signaling pathway; mmu04510 Focal adhesion; mmu04512 ECM-receptor interaction; mmu04640 Hematopoietic cell lineage; mmu04810 Regulation of actin cytoskeleton; mmu05100 Bacterial invasion of epithelial cells; mmu05133 Pertussis; mmu05135 Yersinia infection; mmu05165 Human papillomavirus infection; mmu05168 Herpes simplex virus 1 infection; mmu05205 Proteoglyca…	IPR032695; IPR013649;	Integrin domain; Integrin alpha-2;
O88824	Protein JTB OS=Mus musculus OX=10090 GN=Jtb PE=1 SV=1	1.701	Up	0.039079	Jtb	16.329	8.9	1	2	1	1.146	1.365	1.304	1.031	0.586	0.626	extracellular	GO:0045859 regulation of protein kinase activity; GO:0050794 regulation of cellular process; GO:0016043 cellular component organization; GO:0032270 positive regulation of cellular protein metabolic process; GO:0042127 regulation of cell proliferation; GO:0060255 regulation of macromolecule metabolic process; GO:0031399 regulation of protein modification process; GO:0007067 mitotic nuclear divisio…	GO:0043229 intracellular organelle; GO:0016020 membrane; GO:0043232 intracellular non-membrane-bounded organelle; GO:0044430 cytoskeletal part; GO:0044446 intracellular organelle part; GO:0005737 cytoplasm; GO:0030496 midbody; GO:0031224 intrinsic component of membrane; GO:0044424 intracellular part; GO:0005623 cell; GO:0005819 spindle; GO:0016021 integral component of membrane; GO:0005739 mitoch…	GO:0005515 protein binding; GO:0019900 kinase binding; GO:0005488 binding; GO:0019899 enzyme binding; GO:0019901 protein kinase binding;
Q61712	DnaJ homolog subfamily C member 1 OS=Mus musculus OX=10090 GN=Dnajc1 PE=1 SV=1	1.689	Up	0.028603	Dnajc1	63.869	23.9	13	19	13	0.961	1.385	1.457	0.875	0.685	0.691	plasma membrane	GO:0050794 regulation of cellular process; GO:0010468 regulation of gene expression; GO:0031326 regulation of cellular biosynthetic process; GO:0080090 regulation of primary metabolic process; GO:0051049 regulation of transport; GO:0060255 regulation of macromolecule metabolic process; GO:0010608 posttranscriptional regulation of gene expression; GO:0051046 regulation of secretion; GO:0010556 reg…	GO:0016020 membrane; GO:0042175 nuclear outer membrane-endoplasmic reticulum membrane network; GO:0005783 endoplasmic reticulum; GO:0031090 organelle membrane; GO:0071944 cell periphery; GO:0005737 cytoplasm; GO:0031224 intrinsic component of membrane; GO:0044424 intracellular part; GO:0005623 cell; GO:0044422 organelle part; GO:0031974 membrane-enclosed lumen; GO:0031965 nuclear membrane; GO:007…	GO:0043022 ribosome binding; GO:0097159 organic cyclic compound binding; GO:1901363 heterocyclic compound binding; GO:0003677 DNA binding; GO:0051087 chaperone binding; GO:0005488 binding; GO:0044877 macromolecular complex binding; GO:0003676 nucleic acid binding; GO:0005515 protein binding; GO:0043021 ribonucleoprotein complex binding;	K09521	DNAJC1; DnaJ homolog subfamily C member 1	mmu04141 Protein processing in endoplasmic reticulum	IPR001005; IPR009057; IPR001623; IPR017884; IPR017877;	SANT/Myb domain; Homeobox domain-like; DnaJ domain; SANT domain; Myb-like domain;
Q9JL56	Glycerophosphodiester phosphodiesterase 1 OS=Mus musculus OX=10090 GN=Gde1 PE=1 SV=1	1.689	Up	0.029303	Gde1	37.629	13.6	4	4	4	0.993	1.392	1.416	0.905	0.628	0.718	endoplasmic reticulum	GO:0050794 regulation of cellular process; GO:0044700 single organism signaling; GO:0051716 cellular response to stimulus; GO:0044699 single-organism process; GO:0044238 primary metabolic process; GO:0023052 signaling; GO:0050896 response to stimulus; GO:0071704 organic substance metabolic process; GO:0007186 G-protein coupled receptor signaling pathway; GO:0007165 signal transduction; GO:0008152…	GO:0097708 intracellular vesicle; GO:0043229 intracellular organelle; GO:0016020 membrane; GO:0031226 intrinsic component of plasma membrane; GO:0031090 organelle membrane; GO:0031410 cytoplasmic vesicle; GO:0071944 cell periphery; GO:0044446 intracellular organelle part; GO:0005737 cytoplasm; GO:0031982 vesicle; GO:0044433 cytoplasmic vesicle part; GO:0012506 vesicle membrane; GO:0031224 intrins…	GO:0008889 glycerophosphodiester phosphodiesterase activity; GO:0047395 glycerophosphoinositol glycerophosphodiesterase activity; GO:0003824 catalytic activity; GO:0042578 phosphoric ester hydrolase activity; GO:0005488 binding; GO:0043167 ion binding; GO:0016788 hydrolase activity, acting on ester bonds; GO:0046872 metal ion binding; GO:0043169 cation binding; GO:0008081 phosphoric diester hydro…	K19179	GDE1; glycerophosphoinositol glycerophosphodiesterase [EC:3.1.4.44]		IPR030395; IPR017946;	Glycerophosphodiester phosphodiesterase domain; PLC-like phosphodiesterase, TIM beta/alpha-barrel domain;
Q3UFS4	G patch domain-containing protein 11 OS=Mus musculus OX=10090 GN=Gpatch11 PE=1 SV=2	1.674	Up	0.0088026	Gpatch11	30.608	8.8	2	3	2	1.435	1.144	1.202	0.882	0.673	0.703	cytoplasm		GO:0043229 intracellular organelle; GO:0043232 intracellular non-membrane-bounded organelle; GO:0000779 condensed chromosome, centromeric region; GO:0044446 intracellular organelle part; GO:0032991 macromolecular complex; GO:0044424 intracellular part; GO:0005623 cell; GO:0000777 condensed chromosome kinetochore; GO:0044422 organelle part; GO:0044427 chromosomal part; GO:0043228 non-membrane-boun…	GO:0097159 organic cyclic compound binding; GO:1901363 heterocyclic compound binding; GO:0005488 binding; GO:0003676 nucleic acid binding;				IPR000467; IPR025239;	G-patch domain; Domain of unknown function DUF4187;
Q3UIR3	E3 ubiquitin-protein ligase DTX3L OS=Mus musculus OX=10090 GN=Dtx3l PE=1 SV=1	1.668	Up	0.0007553	Dtx3l	83.043	30.1	18	28	18	1.236	1.195	1.368	0.805	0.764	0.708	nucleus	GO:0033554 cellular response to stress; GO:0016043 cellular component organization; GO:0006725 cellular aromatic compound metabolic process; GO:0006259 DNA metabolic process; GO:0016570 histone modification; GO:0006302 double-strand break repair; GO:0044267 cellular protein metabolic process; GO:0050896 response to stimulus; GO:0044237 cellular metabolic process; GO:0071704 organic substance meta…	GO:0043229 intracellular organelle; GO:0005737 cytoplasm; GO:0044446 intracellular organelle part; GO:0031981 nuclear lumen; GO:0044424 intracellular part; GO:0005829 cytosol; GO:0005623 cell; GO:0044422 organelle part; GO:0043226 organelle; GO:0043231 intracellular membrane-bounded organelle; GO:0031974 membrane-enclosed lumen; GO:0005654 nucleoplasm; GO:0005634 nucleus; GO:0070013 intracellular…	GO:0042393 histone binding; GO:0046914 transition metal ion binding; GO:0019787 ubiquitin-like protein transferase activity; GO:0003824 catalytic activity; GO:0005488 binding; GO:0043167 ion binding; GO:0004842 ubiquitin-protein transferase activity; GO:0043169 cation binding; GO:0046872 metal ion binding; GO:0005515 protein binding; GO:0008270 zinc ion binding; GO:0016740 transferase activity;	K06058	DTX; deltex [EC:2.3.2.27]	mmu04330 Notch signaling pathway	IPR001841; IPR013083;	Zinc finger, RING-type; Zinc finger, RING/FYVE/PHD-type;
Q8BVK9	Sp110 nuclear body protein OS=Mus musculus OX=10090 GN=Sp110 PE=1 SV=1	1.668	Up	0.0038244	Sp110	50.14	34.8	16	22	16	1.189	1.354	1.317	0.881	0.755	0.678	nucleus	GO:0010941 regulation of cell death; GO:0097659 nucleic acid-templated transcription; GO:0044699 single-organism process; GO:0009058 biosynthetic process; GO:0044237 cellular metabolic process; GO:0009607 response to biotic stimulus; GO:0009605 response to external stimulus; GO:2001141 regulation of RNA biosynthetic process; GO:0008152 metabolic process; GO:0006915 apoptotic process; GO:0043170 m…	GO:0043226 organelle; GO:0043231 intracellular membrane-bounded organelle; GO:0043229 intracellular organelle; GO:0005634 nucleus; GO:0044464 cell part; GO:0005622 intracellular; GO:0044424 intracellular part; GO:0043227 membrane-bounded organelle; GO:0005623 cell;	GO:0097159 organic cyclic compound binding; GO:1901363 heterocyclic compound binding; GO:0003677 DNA binding; GO:0005488 binding; GO:0003676 nucleic acid binding;				IPR004865; IPR000770; IPR010919;	HSR domain; SAND domain; SAND domain-like;
Q3UU41	SLP adapter and CSK-interacting membrane protein OS=Mus musculus OX=10090 GN=Scimp PE=1 SV=1	1.665	Up	0.0125398	Scimp	17.14	22.7	3	3	3	1.098	1.337	1.349	0.905	0.72	0.647	extracellular	GO:0050794 regulation of cellular process; GO:0032270 positive regulation of cellular protein metabolic process; GO:0060255 regulation of macromolecule metabolic process; GO:0031399 regulation of protein modification process; GO:0023051 regulation of signaling; GO:1902533 positive regulation of intracellular signal transduction; GO:0070372 regulation of ERK1 and ERK2 cascade; GO:0010646 regulatio…	GO:0031252 cell leading edge; GO:0016020 membrane; GO:0031259 uropod membrane; GO:0042995 cell projection; GO:0097197 tetraspanin-enriched microdomain; GO:0071944 cell periphery; GO:0031257 cell trailing edge membrane; GO:0001931 uropod; GO:0031224 intrinsic component of membrane; GO:0031254 cell trailing edge; GO:0044463 cell projection part; GO:0005623 cell; GO:0016021 integral component of mem…	GO:0005515 protein binding; GO:0005488 binding;
Q61553	Fascin OS=Mus musculus OX=10090 GN=Fscn1 PE=1 SV=4	1.658	Up	0.0077648	Fscn1	54.507	9.1	4	4	4	1.038	1.342	1.393	0.82	0.72	0.735	cytoplasm,nucleus	GO:0044085 cellular component biogenesis; GO:0051674 localization of cell; GO:0061162 establishment of monopolar cell polarity; GO:0060491 regulation of cell projection assembly; GO:0035088 establishment or maintenance of apical/basal cell polarity; GO:0045216 cell-cell junction organization; GO:0044699 single-organism process; GO:1902115 regulation of organelle assembly; GO:0051130 positive regu…	GO:0016020 membrane; GO:0044421 extracellular region part; GO:0071437 invadopodium; GO:0005737 cytoplasm; GO:0032991 macromolecular complex; GO:0005913 cell-cell adherens junction; GO:0099080 supramolecular complex; GO:0098858 actin-based cell projection; GO:0005623 cell; GO:0044422 organelle part; GO:0043228 non-membrane-bounded organelle; GO:0070062 extracellular exosome; GO:0098590 plasma memb…	GO:0051015 actin filament binding; GO:0003723 RNA binding; GO:0030674 protein binding, bridging; GO:0044877 macromolecular complex binding; GO:0005515 protein binding; GO:0008144 drug binding; GO:0098632 protein binding involved in cell-cell adhesion; GO:1901363 heterocyclic compound binding; GO:0097159 organic cyclic compound binding; GO:0050839 cell adhesion molecule binding; GO:0098641 cadheri…	K23551		mmu05206 MicroRNAs in cancer	IPR022768; IPR008999;	Fascin domain; Actin cross-linking;
Q8K1T1	Leucine-rich repeat-containing protein 25 OS=Mus musculus OX=10090 GN=Lrrc25 PE=1 SV=1	1.655	Up	0.0088	Lrrc25	32.673	49.5	10	19	10	1.037	1.376	1.388	0.817	0.71	0.769	extracellular		GO:0031224 intrinsic component of membrane; GO:0016020 membrane; GO:0016021 integral component of membrane; GO:0044425 membrane part;	GO:0005515 protein binding; GO:0005488 binding;				IPR032675;	Leucine-rich repeat domain, L domain-like;
Q01705	Neurogenic locus notch homolog protein 1 OS=Mus musculus OX=10090 GN=Notch1 PE=1 SV=3	1.647	Up	0.0106781	Notch1	270.83	1	3	3	2	1.054	1.343	1.37	0.869	0.733	0.685	extracellular	GO:0044700 single organism signaling; GO:0048732 gland development; GO:0014013 regulation of gliogenesis; GO:0022414 reproductive process; GO:0060415 muscle tissue morphogenesis; GO:1903306 negative regulation of regulated secretory pathway; GO:0003179 heart valve morphogenesis; GO:0030858 positive regulation of epithelial cell differentiation; GO:0044237 cellular metabolic process; GO:0044782 ci…	GO:0016020 membrane; GO:0031090 organelle membrane; GO:0005737 cytoplasm; GO:0032991 macromolecular complex; GO:0005887 integral component of plasma membrane; GO:0002193 MAML1-RBP-Jkappa- ICN1 complex; GO:0005623 cell; GO:0044422 organelle part; GO:0043228 non-membrane-bounded organelle; GO:0005654 nucleoplasm; GO:0098590 plasma membrane region; GO:0005622 intracellular; GO:0099503 secretory vesi…	GO:0031490 chromatin DNA binding; GO:0005102 receptor binding; GO:0046983 protein dimerization activity; GO:0005515 protein binding; GO:0003682 chromatin binding; GO:0004857 enzyme inhibitor activity; GO:0098772 molecular function regulator; GO:0003700 transcription factor activity, sequence-specific DNA binding; GO:0001047 core promoter binding; GO:0000975 regulatory region DNA binding; GO:00971…	K02599	NOTCH1; Notch 1	mmu01522 Endocrine resistance; mmu04330 Notch signaling pathway; mmu04658 Th1 and Th2 cell differentiation; mmu04919 Thyroid hormone signaling pathway; mmu05020 Prion diseases; mmu05165 Human papillomavirus infection; mmu05200 Pathways in cancer; mmu05206 MicroRNAs in cancer; mmu05224 Breast cancer	IPR010660; IPR020683; IPR024600; IPR001881; IPR011656; IPR000742; IPR009030; IPR000800;	Notch, NOD domain; Ankyrin repeat-containing domain; Domain of unknown function DUF3454, notch; EGF-like calcium-binding domain; Notch, NODP domain; EGF-like domain; Growth factor receptor cysteine-rich domain; Notch domain;
Q8CAS9	Protein mono-ADP-ribosyltransferase PARP9 OS=Mus musculus OX=10090 GN=Parp9 PE=1 SV=2	1.647	Up	0.0029555	Parp9	96.658	26.9	21	28	21	1.332	1.227	1.277	0.895	0.726	0.708	nucleus	GO:0033554 cellular response to stress; GO:0006725 cellular aromatic compound metabolic process; GO:0006259 DNA metabolic process; GO:0006302 double-strand break repair; GO:0060330 regulation of response to interferon-gamma; GO:0080134 regulation of response to stress; GO:0031347 regulation of defense response; GO:0050896 response to stimulus; GO:0044237 cellular metabolic process; GO:0071704 org…	GO:0043229 intracellular organelle; GO:0016020 membrane; GO:0005737 cytoplasm; GO:0044446 intracellular organelle part; GO:0031981 nuclear lumen; GO:0044424 intracellular part; GO:0005829 cytosol; GO:0005623 cell; GO:0005739 mitochondrion; GO:0044422 organelle part; GO:0043226 organelle; GO:0043231 intracellular membrane-bounded organelle; GO:0031974 membrane-enclosed lumen; GO:0005654 nucleoplas…	GO:0016763 transferase activity, transferring pentosyl groups; GO:0016757 transferase activity, transferring glycosyl groups; GO:0003950 NAD+ ADP-ribosyltransferase activity; GO:0003824 catalytic activity; GO:0016740 transferase activity;	K15260	PARP9; poly [ADP-ribose] polymerase 9 [EC:2.4.2.30]		IPR002589; IPR012317;	Macro domain; Poly(ADP-ribose) polymerase, catalytic domain;
P09450	Transcription factor jun-B OS=Mus musculus OX=10090 GN=Junb PE=1 SV=1	1.647	Up	0.041975	Junb	35.765	30.2	6	6	5	0.922	1.336	1.445	0.885	0.712	0.652	nucleus	GO:0001649 osteoblast differentiation; GO:0010941 regulation of cell death; GO:0022414 reproductive process; GO:0097659 nucleic acid-templated transcription; GO:0043009 chordate embryonic development; GO:0001892 embryonic placenta development; GO:0009891 positive regulation of biosynthetic process; GO:0046683 response to organophosphorus; GO:0044237 cellular metabolic process; GO:0060674 placenta…	GO:0043229 intracellular organelle; GO:0043232 intracellular non-membrane-bounded organelle; GO:0044446 intracellular organelle part; GO:0032991 macromolecular complex; GO:0031981 nuclear lumen; GO:0044424 intracellular part; GO:0005667 transcription factor complex; GO:0005623 cell; GO:0044422 organelle part; GO:0044427 chromosomal part; GO:0043228 non-membrane-bounded organelle; GO:0043226 organ…	GO:0003677 DNA binding; GO:0000981 RNA polymerase II transcription factor activity, sequence-specific DNA binding; GO:0001228 transcriptional activator activity, RNA polymerase II transcription regulatory region sequence-specific binding; GO:0000976 transcription regulatory region sequence-specific DNA binding; GO:0001077 transcriptional activator activity, RNA polymerase II core promoter proxima…	K09028	JUNB; transcription factor jun-B	mmu04380 Osteoclast differentiation; mmu04668 TNF signaling pathway; mmu04935 Growth hormone synthesis, secretion and action	IPR004827; IPR005643; IPR008917;	Basic-leucine zipper domain; Jun-like transcription factor; Transcription factor, Skn-1-like, DNA-binding domain;
Q2EMV9	Protein mono-ADP-ribosyltransferase PARP14 OS=Mus musculus OX=10090 GN=Parp14 PE=1 SV=3	1.647	Up	0.0057575	Parp14	203.8	25.5	43	51	43	1.447	1.134	1.221	0.828	0.795	0.685	cytoplasm	GO:0050794 regulation of cellular process; GO:0006725 cellular aromatic compound metabolic process; GO:0097659 nucleic acid-templated transcription; GO:0060255 regulation of macromolecule metabolic process; GO:0019219 regulation of nucleobase-containing compound metabolic process; GO:0009058 biosynthetic process; GO:0044237 cellular metabolic process; GO:0071704 organic substance metabolic proces…	GO:0043226 organelle; GO:0043231 intracellular membrane-bounded organelle; GO:0043229 intracellular organelle; GO:0016020 membrane; GO:0005634 nucleus; GO:0044464 cell part; GO:0005622 intracellular; GO:0005737 cytoplasm; GO:0044424 intracellular part; GO:0005829 cytosol; GO:0043227 membrane-bounded organelle; GO:0005623 cell; GO:0044444 cytoplasmic part;	GO:0097159 organic cyclic compound binding; GO:1901363 heterocyclic compound binding; GO:0016763 transferase activity, transferring pentosyl groups; GO:1901265 nucleoside phosphate binding; GO:0003950 NAD+ ADP-ribosyltransferase activity; GO:0003824 catalytic activity; GO:0005488 binding; GO:0016757 transferase activity, transferring glycosyl groups; GO:0005515 protein binding; GO:0000166 nucleot…	K15261	PARP10_14_15; poly [ADP-ribose] polymerase 10/14/15 [EC:2.4.2.30]		IPR002589; IPR004170; IPR012677; IPR012317;	Macro domain; WWE domain; Nucleotide-binding alpha-beta plait domain; Poly(ADP-ribose) polymerase, catalytic domain;
Q922R0	cAMP-dependent protein kinase catalytic subunit PRKX OS=Mus musculus OX=10090 GN=Prkx PE=1 SV=1	1.646	Up	0.020837	Prkx	40.466	18.3	6	7	5	1.579	1.148	1.081	0.837	0.791	0.685	nucleus	GO:0090130 tissue migration; GO:0051674 localization of cell; GO:0001568 blood vessel development; GO:0018209 peptidyl-serine modification; GO:0048869 cellular developmental process; GO:0044699 single-organism process; GO:0044237 cellular metabolic process; GO:0006796 phosphate-containing compound metabolic process; GO:0022610 biological adhesion; GO:0001525 angiogenesis; GO:0043542 endothelial c…	GO:0043226 organelle; GO:0043231 intracellular membrane-bounded organelle; GO:0043229 intracellular organelle; GO:0005634 nucleus; GO:0044464 cell part; GO:0005622 intracellular; GO:0005737 cytoplasm; GO:0044424 intracellular part; GO:0043227 membrane-bounded organelle; GO:0005623 cell;	GO:0005524 ATP binding; GO:1901265 nucleoside phosphate binding; GO:0016773 phosphotransferase activity, alcohol group as acceptor; GO:0001882 nucleoside binding; GO:0043167 ion binding; GO:0004672 protein kinase activity; GO:0000166 nucleotide binding; GO:0097159 organic cyclic compound binding; GO:1901363 heterocyclic compound binding; GO:0032549 ribonucleoside binding; GO:0097367 carbohydrate …	K19584	PRKX; protein kinase X [EC:2.7.11.11]		IPR000719; IPR000961; IPR011009;	Protein kinase domain; AGC-kinase, C-terminal; Protein kinase-like domain;
Q8CEE7	Retinol dehydrogenase 13 OS=Mus musculus OX=10090 GN=Rdh13 PE=1 SV=1	1.643	Up	0.0068752	Rdh13	36.464	13.2	3	3	3	1.145	1.446	1.174	0.729	0.86	0.703	extracellular	GO:0044707 single-multicellular organism process; GO:0043010 camera-type eye development; GO:0060042 retina morphogenesis in camera-type eye; GO:0010842 retina layer formation; GO:0009628 response to abiotic stimulus; GO:0048666 neuron development; GO:0048869 cellular developmental process; GO:0003407 neural retina development; GO:0022008 neurogenesis; GO:0044699 single-organism process; GO:00508…	GO:0043226 organelle; GO:0043231 intracellular membrane-bounded organelle; GO:0043229 intracellular organelle; GO:0044464 cell part; GO:0005622 intracellular; GO:0005737 cytoplasm; GO:0044424 intracellular part; GO:0043227 membrane-bounded organelle; GO:0005623 cell; GO:0005739 mitochondrion; GO:0044444 cytoplasmic part;	GO:0003824 catalytic activity; GO:0016491 oxidoreductase activity;	K11161	RDH13; retinol dehydrogenase 13 [EC:1.1.1.300]		IPR016040;	NAD(P)-binding domain;
Q9D6M3	Mitochondrial glutamate carrier 1 OS=Mus musculus OX=10090 GN=Slc25a22 PE=1 SV=1	1.64	Up	0.0108754	Slc25a22	34.67	23.8	8	9	8	1.21	1.412	1.306	0.967	0.736	0.692	plasma membrane	GO:0034220 ion transmembrane transport; GO:0006839 mitochondrial transport; GO:0015807 L-amino acid transport; GO:0044699 single-organism process; GO:0071702 organic substance transport; GO:0046942 carboxylic acid transport; GO:0015813 L-glutamate transport; GO:0003333 amino acid transmembrane transport; GO:0015849 organic acid transport; GO:0098656 anion transmembrane transport; GO:0015800 acidi…	GO:0043229 intracellular organelle; GO:0016020 membrane; GO:0044429 mitochondrial part; GO:0031090 organelle membrane; GO:0031967 organelle envelope; GO:0044446 intracellular organelle part; GO:0005737 cytoplasm; GO:0031224 intrinsic component of membrane; GO:0044424 intracellular part; GO:0005623 cell; GO:0016021 integral component of membrane; GO:0044422 organelle part; GO:0005739 mitochondrion…	GO:0015294 solute:cation symporter activity; GO:0022804 active transmembrane transporter activity; GO:0015291 secondary active transmembrane transporter activity; GO:0005342 organic acid transmembrane transporter activity; GO:0005310 dicarboxylic acid transmembrane transporter activity; GO:0015075 ion transmembrane transporter activity; GO:0015179 L-amino acid transmembrane transporter activity; …	K15107	SLC25A18_22, GC; solute carrier family 25 (mitochondrial glutamate transporter), member 18/22		IPR023395;	Mitochondrial carrier domain;
P06339	H-2 class I histocompatibility antigen, D-37 alpha chain OS=Mus musculus OX=10090 GN=H2-T23 PE=1 SV=1	1.637	Up	0.0059013	H2-T23	40.875	17.9	5	7	4	1.048	1.399	1.288	0.802	0.757	0.723	extracellular	GO:0002694 regulation of leukocyte activation; GO:0045321 leukocyte activation; GO:0032944 regulation of mononuclear cell proliferation; GO:0032680 regulation of tumor necrosis factor production; GO:0002824 positive regulation of adaptive immune response based on somatic recombination of immune receptors built from immunoglobulin superfamily domains; GO:0002698 negative regulation of immune effec…	GO:0016020 membrane; GO:0005783 endoplasmic reticulum; GO:0042175 nuclear outer membrane-endoplasmic reticulum membrane network; GO:0044421 extracellular region part; GO:0031090 organelle membrane; GO:0031410 cytoplasmic vesicle; GO:0098796 membrane protein complex; GO:0071944 cell periphery; GO:0042611 MHC protein complex; GO:0005737 cytoplasm; GO:0031982 vesicle; GO:0044433 cytoplasmic vesicle …	GO:0030881 beta-2-microglobulin binding; GO:0042277 peptide binding; GO:0005102 receptor binding; GO:0005488 binding; GO:0046703 natural killer cell lectin-like receptor binding; GO:0042287 MHC protein binding; GO:0005515 protein binding; GO:0033218 amide binding; GO:0042605 peptide antigen binding; GO:0042288 MHC class I protein binding; GO:0003823 antigen binding;	K06751	MHC1; major histocompatibility complex, class I	mmu04144 Endocytosis; mmu04145 Phagosome; mmu04218 Cellular senescence; mmu04514 Cell adhesion molecules (CAMs); mmu04612 Antigen processing and presentation; mmu04940 Type I diabetes mellitus; mmu05163 Human cytomegalovirus infection; mmu05165 Human papillomavirus infection; mmu05166 Human T-cell leukemia virus 1 infection; mmu05167 Kaposi sarcoma-associated herpesvirus infection; mmu05168 Herpe…	IPR007110; IPR013783; IPR011161; IPR001039; IPR011162; IPR003597;	Immunoglobulin-like domain; Immunoglobulin-like fold; MHC class I-like antigen recognition-like; MHC class I alpha chain, alpha1 alpha2 domains; MHC classes I/II-like antigen recognition protein; Immunoglobulin C1-set;
Q9ET26	E3 ubiquitin-protein ligase RNF114 OS=Mus musculus OX=10090 GN=Rnf114 PE=1 SV=2	1.63	Up	0.00046418	Rnf114	25.745	37.6	7	8	7	1.22	1.235	1.403	0.779	0.779	0.809	nucleus	GO:0032270 positive regulation of cellular protein metabolic process; GO:0022414 reproductive process; GO:0032436 positive regulation of proteasomal ubiquitin-dependent protein catabolic process; GO:0048869 cellular developmental process; GO:0031331 positive regulation of cellular catabolic process; GO:0044699 single-organism process; GO:0044237 cellular metabolic process; GO:1903364 positive reg…	GO:0043229 intracellular organelle; GO:0016020 membrane; GO:0071944 cell periphery; GO:0005737 cytoplasm; GO:0044424 intracellular part; GO:0005623 cell; GO:0005829 cytosol; GO:0005886 plasma membrane; GO:0043231 intracellular membrane-bounded organelle; GO:0043226 organelle; GO:0005634 nucleus; GO:0005622 intracellular; GO:0044464 cell part; GO:0043227 membrane-bounded organelle; GO:0044444 cyto…	GO:0019787 ubiquitin-like protein transferase activity; GO:0043167 ion binding; GO:0031624 ubiquitin conjugating enzyme binding; GO:0005515 protein binding; GO:0061659 ubiquitin-like protein ligase activity; GO:0008270 zinc ion binding; GO:0061630 ubiquitin protein ligase activity; GO:0044390 ubiquitin-like protein conjugating enzyme binding; GO:0046914 transition metal ion binding; GO:0003824 ca…	K15697	RNF114; RING finger protein 114 [EC:2.3.2.27]		IPR015880; IPR027370; IPR001841; IPR013083; IPR008598;	Zinc finger, C2H2-like; RING-type zinc-finger, LisH dimerisation motif; Zinc finger, RING-type; Zinc finger, RING/FYVE/PHD-type; Drought induced 19 protein type, zinc-binding domain;
P97864	Caspase-7 OS=Mus musculus OX=10090 GN=Casp7 PE=1 SV=2	1.627	Up	0.024822	Casp7	34.06	10.9	3	4	3	1.269	1.168	1.309	0.987	0.698	0.618	cytoplasm	GO:0072359 circulatory system development; GO:0044707 single-multicellular organism process; GO:0070997 neuron death; GO:0009628 response to abiotic stimulus; GO:0044699 single-organism process; GO:0016485 protein processing; GO:0050896 response to stimulus; GO:0071704 organic substance metabolic process; GO:0008152 metabolic process; GO:0007507 heart development; GO:0006915 apoptotic process; GO…	GO:0043231 intracellular membrane-bounded organelle; GO:0043226 organelle; GO:0043229 intracellular organelle; GO:0005634 nucleus; GO:0044464 cell part; GO:0005622 intracellular; GO:0005737 cytoplasm; GO:0044424 intracellular part; GO:0043227 membrane-bounded organelle; GO:0005623 cell; GO:0005829 cytosol; GO:0044444 cytoplasmic part;	GO:0004175 endopeptidase activity; GO:0097153 cysteine-type endopeptidase activity involved in apoptotic process; GO:0008233 peptidase activity; GO:0003824 catalytic activity; GO:0005488 binding; GO:0004190 aspartic-type endopeptidase activity; GO:0070011 peptidase activity, acting on L-amino acid peptides; GO:0070001 aspartic-type peptidase activity; GO:0016787 hydrolase activity; GO:0008234 cys…	K04397	CASP7; caspase 7 [EC:3.4.22.60]	mmu04210 Apoptosis; mmu04215 Apoptosis - multiple species; mmu04668 TNF signaling pathway; mmu04932 Non-alcoholic fatty liver disease (NAFLD); mmu05010 Alzheimer disease; mmu05133 Pertussis; mmu05134 Legionellosis; mmu05200 Pathways in cancer	IPR001309; IPR015917; IPR029030; IPR002138;	Peptidase C14, p20 domain; Peptidase C14A, caspase catalytic domain; Caspase-like domain; Peptidase C14, caspase non-catalytic subunit p10;
Q8K394	Inactive phospholipase C-like protein 2 OS=Mus musculus OX=10090 GN=Plcl2 PE=1 SV=2	1.616	Up	0.0086821	Plcl2	125.77	7.1	8	10	8	1.298	1.166	1.265	0.9	0.644	0.763	nucleus	GO:0044700 single organism signaling; GO:0045321 leukocyte activation; GO:0009968 negative regulation of signal transduction; GO:0032092 positive regulation of protein binding; GO:0023051 regulation of signaling; GO:0048869 cellular developmental process; GO:0044699 single-organism process; GO:0050858 negative regulation of antigen receptor-mediated signaling pathway; GO:0050855 regulation of B c…	GO:0044424 intracellular part; GO:0005623 cell; GO:0044464 cell part; GO:0005622 intracellular; GO:0005737 cytoplasm;	GO:0050811 GABA receptor binding; GO:0004435 phosphatidylinositol phospholipase C activity; GO:0005102 receptor binding; GO:0003824 catalytic activity; GO:0042578 phosphoric ester hydrolase activity; GO:0004629 phospholipase C activity; GO:0005488 binding; GO:0016788 hydrolase activity, acting on ester bonds; GO:0004620 phospholipase activity; GO:0016787 hydrolase activity; GO:0008081 phosphoric …	K15370	PLCL2; inactive phospholipase C-like protein 2		IPR000909; IPR015359; IPR011992; IPR001849; IPR001711; IPR017946; IPR011993; IPR000008;	Phosphatidylinositol-specific phospholipase C, X domain; Phosphoinositide-specific phospholipase C, EF-hand-like domain; EF-hand domain pair; Pleckstrin homology domain; Phospholipase C, phosphatidylinositol-specific, Y domain; PLC-like phosphodiesterase, TIM beta/alpha-barrel domain; PH domain-like; C2 domain;
Q69ZB8	Zinc finger CCHC domain-containing protein 2 OS=Mus musculus OX=10090 GN=Zcchc2 PE=2 SV=3	1.613	Up	0.00048237	Zcchc2	124.52	1.5	2	2	2	1.153	1.263	1.314	0.803	0.737	0.772	nucleus		GO:0044424 intracellular part; GO:0005623 cell; GO:0044464 cell part; GO:0005622 intracellular; GO:0005737 cytoplasm;	GO:0097159 organic cyclic compound binding; GO:1901363 heterocyclic compound binding; GO:0046914 transition metal ion binding; GO:0005488 binding; GO:0003676 nucleic acid binding; GO:0035091 phosphatidylinositol binding; GO:0005543 phospholipid binding; GO:0043167 ion binding; GO:0008289 lipid binding; GO:0043169 cation binding; GO:0046872 metal ion binding; GO:0043168 anion binding; GO:0008270 z…	K22700			IPR001878; IPR001683;	Zinc finger, CCHC-type; Phox homologous domain;
P01887	Beta-2-microglobulin OS=Mus musculus OX=10090 GN=B2m PE=1 SV=2	1.612	Up	0.0151824	B2m	13.779	29.4	4	25	4	0.999	1.303	1.429	0.787	0.816	0.711	extracellular	GO:0060627 regulation of vesicle-mediated transport; GO:0065008 regulation of biological quality; GO:0045321 leukocyte activation; GO:0002824 positive regulation of adaptive immune response based on somatic recombination of immune receptors built from immunoglobulin superfamily domains; GO:0098542 defense response to other organism; GO:1904437 positive regulation of transferrin receptor binding; …	GO:0016020 membrane; GO:0005615 extracellular space; GO:0044421 extracellular region part; GO:0009897 external side of plasma membrane; GO:0031090 organelle membrane; GO:0031410 cytoplasmic vesicle; GO:0098796 membrane protein complex; GO:0030054 cell junction; GO:0071944 cell periphery; GO:0042611 MHC protein complex; GO:0005737 cytoplasm; GO:0031982 vesicle; GO:0044433 cytoplasmic vesicle part;…	GO:0097367 carbohydrate derivative binding; GO:0005515 protein binding; GO:0042802 identical protein binding; GO:0001948 glycoprotein binding; GO:0005488 binding;	K08055	B2M; beta-2-microglobulin	mmu04612 Antigen processing and presentation; mmu05163 Human cytomegalovirus infection; mmu05166 Human T-cell leukemia virus 1 infection; mmu05168 Herpes simplex virus 1 infection; mmu05169 Epstein-Barr virus infection; mmu05170 Human immunodeficiency virus 1 infection	IPR007110; IPR013783; IPR003597;	Immunoglobulin-like domain; Immunoglobulin-like fold; Immunoglobulin C1-set;
Q9QY24	Z-DNA-binding protein 1 OS=Mus musculus OX=10090 GN=Zbp1 PE=1 SV=1	1.609	Up	0.000139427	Zbp1	44.331	32.8	9	14	9	1.253	1.19	1.228	0.748	0.805	0.729	cytoskeleton	GO:0050794 regulation of cellular process; GO:0002252 immune effector process; GO:0023051 regulation of signaling; GO:0001959 regulation of cytokine-mediated signaling pathway; GO:0098542 defense response to other organism; GO:0080134 regulation of response to stress; GO:0043207 response to external biotic stimulus; GO:0044764 multi-organism cellular process; GO:0031347 regulation of defense resp…	GO:0043226 organelle; GO:0043231 intracellular membrane-bounded organelle; GO:0043229 intracellular organelle; GO:0005634 nucleus; GO:0044464 cell part; GO:0005622 intracellular; GO:0005737 cytoplasm; GO:0044424 intracellular part; GO:0005829 cytosol; GO:0043227 membrane-bounded organelle; GO:0005623 cell; GO:0044444 cytoplasmic part;	GO:0097159 organic cyclic compound binding; GO:1901363 heterocyclic compound binding; GO:0003677 DNA binding; GO:0003723 RNA binding; GO:0003726 double-stranded RNA adenosine deaminase activity; GO:0016814 hydrolase activity, acting on carbon-nitrogen (but not peptide) bonds, in cyclic amidines; GO:0004000 adenosine deaminase activity; GO:0003824 catalytic activity; GO:0003690 double-stranded DNA…	K12965	ZBP1, DAI; Z-DNA binding protein 1	mmu04217 Necroptosis; mmu04623 Cytosolic DNA-sensing pathway	IPR011991; IPR000607; IPR025735;	Winged helix-turn-helix DNA-binding domain; Double-stranded RNA-specific adenosine deaminase (DRADA); RHIM domain;
Q05144	Ras-related C3 botulinum toxin substrate 2 OS=Mus musculus OX=10090 GN=Rac2 PE=1 SV=1	1.603	Up	0.046124	Rac2	21.441	42.2	8	17	2	1.242	1.224	1.236	0.931	0.645	0.734	cytoplasm	GO:0044085 cellular component biogenesis; GO:0060627 regulation of vesicle-mediated transport; GO:0044700 single organism signaling; GO:0002694 regulation of leukocyte activation; GO:0030335 positive regulation of cell migration; GO:0065008 regulation of biological quality; GO:0032944 regulation of mononuclear cell proliferation; GO:1903955 positive regulation of protein targeting to mitochondrio…	GO:0016020 membrane; GO:0044421 extracellular region part; GO:0030054 cell junction; GO:0031982 vesicle; GO:0005737 cytoplasm; GO:0099512 supramolecular fiber; GO:0044424 intracellular part; GO:0099080 supramolecular complex; GO:0005623 cell; GO:0044422 organelle part; GO:0043228 non-membrane-bounded organelle; GO:0005856 cytoskeleton; GO:0070062 extracellular exosome; GO:0005925 focal adhesion; …	GO:1901265 nucleoside phosphate binding; GO:0016817 hydrolase activity, acting on acid anhydrides; GO:0016787 hydrolase activity; GO:0019207 kinase regulator activity; GO:0098772 molecular function regulator; GO:1901363 heterocyclic compound binding; GO:0097159 organic cyclic compound binding; GO:0016462 pyrophosphatase activity; GO:0032553 ribonucleotide binding; GO:0003824 catalytic activity; G…	K07860	RAC2; Ras-related C3 botulinum toxin substrate 2	mmu04010 MAPK signaling pathway; mmu04014 Ras signaling pathway; mmu04015 Rap1 signaling pathway; mmu04024 cAMP signaling pathway; mmu04062 Chemokine signaling pathway; mmu04071 Sphingolipid signaling pathway; mmu04310 Wnt signaling pathway; mmu04360 Axon guidance; mmu04370 VEGF signaling pathway; mmu04510 Focal adhesion; mmu04520 Adherens junction; mmu04650 Natural killer cell mediated cytotoxic…	IPR005225; IPR027417;	Small GTP-binding protein domain; P-loop containing nucleoside triphosphate hydrolase;
P42082	T-lymphocyte activation antigen CD86 OS=Mus musculus OX=10090 GN=Cd86 PE=2 SV=1	1.6	Up	0.00079902	Cd86	34.665	11.3	3	3	3	1.159	1.27	1.291	0.752	0.836	0.737	endoplasmic reticulum	GO:0044700 single organism signaling; GO:0002694 regulation of leukocyte activation; GO:0045321 leukocyte activation; GO:0032944 regulation of mononuclear cell proliferation; GO:0098542 defense response to other organism; GO:0031347 regulation of defense response; GO:0071345 cellular response to cytokine stimulus; GO:0001878 response to yeast; GO:0009607 response to biotic stimulus; GO:0042110 T …	GO:0043229 intracellular organelle; GO:0016020 membrane; GO:0044421 extracellular region part; GO:0009897 external side of plasma membrane; GO:0071944 cell periphery; GO:0031982 vesicle; GO:0031224 intrinsic component of membrane; GO:0044424 intracellular part; GO:0005623 cell; GO:0005576 extracellular region; GO:0016021 integral component of membrane; GO:0005886 plasma membrane; GO:0043231 intra…	GO:0005515 protein binding; GO:0005102 receptor binding; GO:0005488 binding;	K05413	CD86; CD86 antigen	mmu04514 Cell adhesion molecules (CAMs); mmu04620 Toll-like receptor signaling pathway; mmu04672 Intestinal immune network for IgA production; mmu04940 Type I diabetes mellitus; mmu05167 Kaposi sarcoma-associated herpesvirus infection; mmu05202 Transcriptional misregulation in cancer; mmu05320 Autoimmune thyroid disease; mmu05322 Systemic lupus erythematosus; mmu05323 Rheumatoid arthritis; mmu053…	IPR007110; IPR013783; IPR013106;	Immunoglobulin-like domain; Immunoglobulin-like fold; Immunoglobulin V-set domain;
Q62120	Tyrosine-protein kinase JAK2 OS=Mus musculus OX=10090 GN=Jak2 PE=1 SV=2	1.595	Up	0.02984	Jak2	130.23	7.9	8	9	7	0.971	1.405	1.346	0.9	0.717	0.716	cytoplasm	GO:0044700 single organism signaling; GO:0010941 regulation of cell death; GO:0048008 platelet-derived growth factor receptor signaling pathway; GO:0060398 regulation of growth hormone receptor signaling pathway; GO:0048732 gland development; GO:0032680 regulation of tumor necrosis factor production; GO:0050796 regulation of insulin secretion; GO:0009891 positive regulation of biosynthetic proces…	GO:0016020 membrane; GO:0019898 extrinsic component of membrane; GO:0098857 membrane microdomain; GO:0071944 cell periphery; GO:0030054 cell junction; GO:0005737 cytoplasm; GO:0044424 intracellular part; GO:0031234 extrinsic component of cytoplasmic side of plasma membrane; GO:0005623 cell; GO:0009898 cytoplasmic side of plasma membrane; GO:0098562 cytoplasmic side of membrane; GO:0044422 organel…	GO:1901265 nucleoside phosphate binding; GO:0016773 phosphotransferase activity, alcohol group as acceptor; GO:0005102 receptor binding; GO:0019901 protein kinase binding; GO:0004713 protein tyrosine kinase activity; GO:0005515 protein binding; GO:0051427 hormone receptor binding; GO:0004672 protein kinase activity; GO:1901363 heterocyclic compound binding; GO:0097159 organic cyclic compound bind…	K04447	JAK2; Janus kinase 2 [EC:2.7.10.2]	mmu01521 EGFR tyrosine kinase inhibitor resistance; mmu04062 Chemokine signaling pathway; mmu04151 PI3K-Akt signaling pathway; mmu04217 Necroptosis; mmu04550 Signaling pathways regulating pluripotency of stem cells; mmu04630 JAK-STAT signaling pathway; mmu04658 Th1 and Th2 cell differentiation; mmu04659 Th17 cell differentiation; mmu04725 Cholinergic synapse; mmu04917 Prolactin signaling pathway;…	IPR019748; IPR001245; IPR011009; IPR019749; IPR000980; IPR000719; IPR011993; IPR020635; IPR000299;	FERM central domain; Serine-threonine/tyrosine-protein kinase catalytic domain; Protein kinase-like domain; Band 4.1 domain; SH2 domain; Protein kinase domain; PH domain-like; Tyrosine-protein kinase, catalytic domain; FERM domain;
Q99MB1	Toll-like receptor 3 OS=Mus musculus OX=10090 GN=Tlr3 PE=1 SV=2	1.595	Up	0.024995	Tlr3	103.67	13.1	10	12	10	0.97	1.375	1.4	0.865	0.728	0.755	extracellular,plasma membrane	GO:0044700 single organism signaling; GO:0010941 regulation of cell death; GO:0032872 regulation of stress-activated MAPK cascade; GO:0032680 regulation of tumor necrosis factor production; GO:0022414 reproductive process; GO:0098542 defense response to other organism; GO:0009891 positive regulation of biosynthetic process; GO:0031347 regulation of defense response; GO:0044237 cellular metabolic …	GO:0016020 membrane; GO:0005783 endoplasmic reticulum; GO:0042175 nuclear outer membrane-endoplasmic reticulum membrane network; GO:0031090 organelle membrane; GO:0031410 cytoplasmic vesicle; GO:0071944 cell periphery; GO:0031982 vesicle; GO:0005737 cytoplasm; GO:0044433 cytoplasmic vesicle part; GO:0031224 intrinsic component of membrane; GO:0044424 intracellular part; GO:0005887 integral compon…	GO:0038023 signaling receptor activity; GO:0097159 organic cyclic compound binding; GO:1901363 heterocyclic compound binding; GO:0003723 RNA binding; GO:0060089 molecular transducer activity; GO:0004872 receptor activity; GO:0042802 identical protein binding; GO:0003725 double-stranded RNA binding; GO:0005488 binding; GO:0003676 nucleic acid binding; GO:0005515 protein binding; GO:0004888 transme…	K05401	TLR3, CD283; toll-like receptor 3	mmu04217 Necroptosis; mmu04620 Toll-like receptor signaling pathway; mmu05160 Hepatitis C; mmu05161 Hepatitis B; mmu05164 Influenza A; mmu05165 Human papillomavirus infection; mmu05167 Kaposi sarcoma-associated herpesvirus infection; mmu05168 Herpes simplex virus 1 infection	IPR000483; IPR032675; IPR000157;	Cysteine-rich flanking region, C-terminal; Leucine-rich repeat domain, L domain-like; Toll/interleukin-1 receptor homology (TIR) domain;
P12023	Amyloid-beta A4 protein OS=Mus musculus OX=10090 GN=App PE=1 SV=3	1.594	Up	0.049183	App	86.721	10.8	7	7	6	0.921	1.361	1.438	0.911	0.717	0.706	peroxisome	GO:0044085 cellular component biogenesis; GO:0044700 single organism signaling; GO:0021700 developmental maturation; GO:0001967 suckling behavior; GO:0022414 reproductive process; GO:0010608 posttranscriptional regulation of gene expression; GO:0006066 alcohol metabolic process; GO:0009891 positive regulation of biosynthetic process; GO:0046683 response to organophosphorus; GO:0010564 regulation …	GO:0030425 dendrite; GO:0016020 membrane; GO:0044421 extracellular region part; GO:0051233 spindle midzone; GO:0098857 membrane microdomain; GO:0005737 cytoplasm; GO:0032991 macromolecular complex; GO:0098858 actin-based cell projection; GO:0005623 cell; GO:0043197 dendritic spine; GO:0044422 organelle part; GO:0043228 non-membrane-bounded organelle; GO:0070062 extracellular exosome; GO:0005622 i…	GO:0005102 receptor binding; GO:0061134 peptidase regulator activity; GO:0016504 peptidase activator activity; GO:0005515 protein binding; GO:0004857 enzyme inhibitor activity; GO:0008201 heparin binding; GO:0098772 molecular function regulator; GO:1901363 heterocyclic compound binding; GO:0097159 organic cyclic compound binding; GO:0042802 identical protein binding; GO:0005488 binding; GO:003041…	K04520	APP; amyloid beta A4 protein	mmu04726 Serotonergic synapse; mmu05010 Alzheimer disease	IPR024329; IPR008154; IPR019543; IPR011178; IPR013803; IPR015849; IPR002223;	Amyloidogenic glycoprotein, E2 domain; Amyloidogenic glycoprotein, extracellular; Beta-amyloid precursor protein C-terminal; Amyloidogenic glycoprotein, copper-binding; Amyloidogenic glycoprotein, amyloid-beta peptide; Amyloidogenic glycoprotein, heparin-binding; Pancreatic trypsin inhibitor Kunitz domain;
P35821	Tyrosine-protein phosphatase non-receptor type 1 OS=Mus musculus OX=10090 GN=Ptpn1 PE=1 SV=2	1.594	Up	0.028978	Ptpn1	49.593	46.1	21	42	21	0.952	1.417	1.4	0.844	0.769	0.751	cytoplasm	GO:0060627 regulation of vesicle-mediated transport; GO:0044700 single organism signaling; GO:0010941 regulation of cell death; GO:0048008 platelet-derived growth factor receptor signaling pathway; GO:0032872 regulation of stress-activated MAPK cascade; GO:0032270 positive regulation of cellular protein metabolic process; GO:0007166 cell surface receptor signaling pathway; GO:0043506 regulation o…	GO:0016020 membrane; GO:0042175 nuclear outer membrane-endoplasmic reticulum membrane network; GO:0005783 endoplasmic reticulum; GO:0031410 cytoplasmic vesicle; GO:0071944 cell periphery; GO:0030054 cell junction; GO:0031982 vesicle; GO:0005737 cytoplasm; GO:0044424 intracellular part; GO:0005913 cell-cell adherens junction; GO:0005911 cell-cell junction; GO:0005623 cell; GO:0098562 cytoplasmic s…	GO:1990782 protein tyrosine kinase binding; GO:0019903 protein phosphatase binding; GO:0005102 receptor binding; GO:0016791 phosphatase activity; GO:0019901 protein kinase binding; GO:0046875 ephrin receptor binding; GO:0016787 hydrolase activity; GO:0005515 protein binding; GO:0004721 phosphoprotein phosphatase activity; GO:0051721 protein phosphatase 2A binding; GO:0005158 insulin receptor bind…	K05696	PTPN1, PTP1B; tyrosine-protein phosphatase non-receptor type 1 [EC:3.1.3.48]	mmu04520 Adherens junction; mmu04910 Insulin signaling pathway; mmu04931 Insulin resistance	IPR029021; IPR000387; IPR003595; IPR000242;	Protein-tyrosine phosphatase-like; Tyrosine specific protein phosphatases domain; Protein-tyrosine phosphatase, catalytic; PTP type protein phosphatase;
Q9D020	Cytosolic 5'-nucleotidase 3A OS=Mus musculus OX=10090 GN=Nt5c3a PE=1 SV=4	1.59	Up	0.012903	Nt5c3a	37.252	49.5	16	27	16	0.995	1.316	1.384	0.753	0.818	0.753	endoplasmic reticulum	GO:0009116 nucleoside metabolic process; GO:0042278 purine nucleoside metabolic process; GO:0006725 cellular aromatic compound metabolic process; GO:0009117 nucleotide metabolic process; GO:0044699 single-organism process; GO:0044237 cellular metabolic process; GO:0006796 phosphate-containing compound metabolic process; GO:0071704 organic substance metabolic process; GO:0008152 metabolic process;…	GO:0043226 organelle; GO:0043231 intracellular membrane-bounded organelle; GO:0043229 intracellular organelle; GO:0005783 endoplasmic reticulum; GO:0044464 cell part; GO:0005622 intracellular; GO:0005737 cytoplasm; GO:0012505 endomembrane system; GO:0044424 intracellular part; GO:0043227 membrane-bounded organelle; GO:0005623 cell; GO:0005739 mitochondrion; GO:0044444 cytoplasmic part;	GO:0097159 organic cyclic compound binding; GO:1901363 heterocyclic compound binding; GO:0000287 magnesium ion binding; GO:0008253 5'-nucleotidase activity; GO:1901265 nucleoside phosphate binding; GO:0003824 catalytic activity; GO:0042578 phosphoric ester hydrolase activity; GO:0016791 phosphatase activity; GO:0008252 nucleotidase activity; GO:0005488 binding; GO:0016788 hydrolase activity, acti…	K01081	E3.1.3.5; 5'-nucleotidase [EC:3.1.3.5]	mmu00230 Purine metabolism; mmu00240 Pyrimidine metabolism; mmu00760 Nicotinate and nicotinamide metabolism; mmu01100 Metabolic pathways	IPR023214;	HAD-like domain;
Q9JJF9	Signal peptide peptidase-like 2A OS=Mus musculus OX=10090 GN=Sppl2a PE=1 SV=2	1.588	Up	0.026559	Sppl2a	58.128	5.7	4	6	4	1.052	1.307	1.356	0.958	0.718	0.664	plasma membrane	GO:0006509 membrane protein ectodomain proteolysis; GO:0008152 metabolic process; GO:0050789 regulation of biological process; GO:0048583 regulation of response to stimulus; GO:0006508 proteolysis; GO:0002682 regulation of immune system process; GO:0043170 macromolecule metabolic process; GO:0019538 protein metabolic process; GO:0033619 membrane protein proteolysis; GO:0044238 primary metabolic p…	GO:0016020 membrane; GO:0005783 endoplasmic reticulum; GO:0042175 nuclear outer membrane-endoplasmic reticulum membrane network; GO:0044421 extracellular region part; GO:0031090 organelle membrane; GO:0031410 cytoplasmic vesicle; GO:0071944 cell periphery; GO:0030660 Golgi-associated vesicle membrane; GO:0005737 cytoplasm; GO:0031982 vesicle; GO:0044433 cytoplasmic vesicle part; GO:0031224 intrin…	GO:0004175 endopeptidase activity; GO:0008233 peptidase activity; GO:0042802 identical protein binding; GO:0003824 catalytic activity; GO:0042500 aspartic endopeptidase activity, intramembrane cleaving; GO:0042803 protein homodimerization activity; GO:0005488 binding; GO:0004190 aspartic-type endopeptidase activity; GO:0046983 protein dimerization activity; GO:0070011 peptidase activity, acting o…	K09596	SPPL2A; signal peptide peptidase-like 2A [EC:3.4.23.-]		IPR003137;	PA domain;
O35375	Neuropilin-2 OS=Mus musculus OX=10090 GN=Nrp2 PE=1 SV=2	1.585	Up	0.0062581	Nrp2	104.63	24.7	18	19	18	1.04	1.326	1.312	0.776	0.819	0.726	cytoplasm	GO:0044700 single organism signaling; GO:0061550 cranial ganglion development; GO:0007166 cell surface receptor signaling pathway; GO:0035282 segmentation; GO:0007420 brain development; GO:0032989 cellular component morphogenesis; GO:0021987 cerebral cortex development; GO:0021537 telencephalon development; GO:0009605 response to external stimulus; GO:0001755 neural crest cell migration; GO:00015…	GO:0030424 axon; GO:0016020 membrane; GO:0042995 cell projection; GO:0044464 cell part; GO:0071944 cell periphery; GO:0044425 membrane part; GO:0043005 neuron projection; GO:0031224 intrinsic component of membrane; GO:0005623 cell; GO:0097458 neuron part; GO:0016021 integral component of membrane; GO:0005886 plasma membrane;	GO:0038023 signaling receptor activity; GO:0016773 phosphotransferase activity, alcohol group as acceptor; GO:0043167 ion binding; GO:0017154 semaphorin receptor activity; GO:0004713 protein tyrosine kinase activity; GO:0005515 protein binding; GO:0004672 protein kinase activity; GO:0008201 heparin binding; GO:0004888 transmembrane signaling receptor activity; GO:1901681 sulfur compound binding; …	K06819	NRP2; neuropilin 2		IPR000421; IPR000859; IPR000998; IPR013320; IPR022579; IPR008979;	Coagulation factor 5/8 C-terminal domain; CUB domain; MAM domain; Concanavalin A-like lectin/glucanase domain; Neuropilin, C-terminal; Galactose-binding domain-like;
A1L314	Macrophage-expressed gene 1 protein OS=Mus musculus OX=10090 GN=Mpeg1 PE=1 SV=1	1.579	Up	0.024301	Mpeg1	78.39	21.9	14	25	14	0.964	1.401	1.374	0.833	0.791	0.744	extracellular		GO:0031224 intrinsic component of membrane; GO:0016020 membrane; GO:0016021 integral component of membrane; GO:0044425 membrane part;					IPR020864;	Membrane attack complex component/perforin (MACPF) domain;
Q99388	Component of Sp100-rs OS=Mus musculus OX=10090 GN=Csprs PE=2 SV=1	1.576	Up	0.035005	Csprs	24.061	33.2	8	13	1	0.959	1.331	1.409	0.897	0.688	0.762	cytoplasm		GO:0043226 organelle; GO:0043231 intracellular membrane-bounded organelle; GO:0043229 intracellular organelle; GO:0005634 nucleus; GO:0044464 cell part; GO:0005622 intracellular; GO:0044424 intracellular part; GO:0043227 membrane-bounded organelle; GO:0005623 cell;					IPR004865;	HSR domain;
P19182	Interferon-related developmental regulator 1 OS=Mus musculus OX=10090 GN=Ifrd1 PE=1 SV=2	1.566	Up	0.0046806	Ifrd1	49.935	8.7	2	2	2	1.278	1.176	1.229	0.882	0.679	0.791	cytoplasm,nucleus	GO:0051093 negative regulation of developmental process; GO:0065008 regulation of biological quality; GO:0048640 negative regulation of developmental growth; GO:0048869 cellular developmental process; GO:0051129 negative regulation of cellular component organization; GO:0009891 positive regulation of biosynthetic process; GO:0022008 neurogenesis; GO:0044699 single-organism process; GO:0051241 neg…	GO:0043226 organelle; GO:0043231 intracellular membrane-bounded organelle; GO:0043229 intracellular organelle; GO:0005634 nucleus; GO:0044464 cell part; GO:0005622 intracellular; GO:0005737 cytoplasm; GO:0044424 intracellular part; GO:0043227 membrane-bounded organelle; GO:0005623 cell;	GO:0005515 protein binding; GO:0061629 RNA polymerase II sequence-specific DNA binding transcription factor binding; GO:0005488 binding; GO:0008134 transcription factor binding; GO:0001085 RNA polymerase II transcription factor binding;				IPR007701; IPR011989; IPR006921; IPR016024;	Interferon-related developmental regulator, N-terminal; Armadillo-like helical; Interferon-related developmental regulator, C-terminal; Armadillo-type fold;
P30204	Macrophage scavenger receptor types I and II OS=Mus musculus OX=10090 GN=Msr1 PE=1 SV=3	1.563	Up	0.0016615	Msr1	50.169	29.7	15	25	15	1.155	1.254	1.268	0.835	0.811	0.706	plasma membrane	GO:0015918 sterol transport; GO:0010744 positive regulation of macrophage derived foam cell differentiation; GO:0050794 regulation of cellular process; GO:0044707 single-multicellular organism process; GO:0065008 regulation of biological quality; GO:0015850 organic hydroxy compound transport; GO:0030301 cholesterol transport; GO:0071310 cellular response to organic substance; GO:0044699 single-or…	GO:0097708 intracellular vesicle; GO:0043229 intracellular organelle; GO:0016020 membrane; GO:0044421 extracellular region part; GO:0005615 extracellular space; GO:0031410 cytoplasmic vesicle; GO:0071944 cell periphery; GO:0034362 low-density lipoprotein particle; GO:0034358 plasma lipoprotein particle; GO:0005737 cytoplasm; GO:0031982 vesicle; GO:0031224 intrinsic component of membrane; GO:00329…	GO:0038024 cargo receptor activity; GO:0071813 lipoprotein particle binding; GO:0005044 scavenger receptor activity; GO:0060089 molecular transducer activity; GO:0030169 low-density lipoprotein particle binding; GO:0004872 receptor activity; GO:0071814 protein-lipid complex binding; GO:0005488 binding; GO:0044877 macromolecular complex binding;	K06558	MSR1, CD204; macrophage scavenger receptor 1	mmu04145 Phagosome	IPR017448; IPR001190; IPR003543;	SRCR-like domain; SRCR domain; Macrophage scavenger receptor;
Q7TN98	Cytoplasmic polyadenylation element-binding protein 4 OS=Mus musculus OX=10090 GN=Cpeb4 PE=1 SV=1	1.561	Up	0.0114966	Cpeb4	80.121	11.9	7	7	7	1.559	1.141	1.255	0.812	0.906	0.815	nucleus	GO:0044700 single organism signaling; GO:0001101 response to acid chemical; GO:0010941 regulation of cell death; GO:0006518 peptide metabolic process; GO:0007166 cell surface receptor signaling pathway; GO:2000765 regulation of cytoplasmic translation; GO:0010608 posttranscriptional regulation of gene expression; GO:0043523 regulation of neuron apoptotic process; GO:0044699 single-organism proces…	GO:0016020 membrane; GO:0030425 dendrite; GO:0005783 endoplasmic reticulum; GO:0071944 cell periphery; GO:0030054 cell junction; GO:0005737 cytoplasm; GO:0032991 macromolecular complex; GO:0044424 intracellular part; GO:0005623 cell; GO:0032279 asymmetric synapse; GO:0098590 plasma membrane region; GO:0044425 membrane part; GO:0044464 cell part; GO:0005622 intracellular; GO:0014069 postsynaptic d…	GO:0003723 RNA binding; GO:1901265 nucleoside phosphate binding; GO:0090079 translation regulator activity, nucleic acid binding; GO:0003730 mRNA 3'-UTR binding; GO:0043167 ion binding; GO:0044877 macromolecular complex binding; GO:0000900 translation repressor activity, nucleic acid binding; GO:0000166 nucleotide binding; GO:0045182 translation regulator activity; GO:0030371 translation represso…	K02602	CPEB, ORB; cytoplasmic polyadenylation element-binding protein	mmu04114 Oocyte meiosis; mmu04914 Progesterone-mediated oocyte maturation	IPR032296; IPR000504; IPR012677;	Cytoplasmic polyadenylation element-binding protein, ZZ domain; RNA recognition motif domain; Nucleotide-binding alpha-beta plait domain;
P01899	H-2 class I histocompatibility antigen, D-B alpha chain OS=Mus musculus OX=10090 GN=H2-D1 PE=1 SV=2	1.561	Up	0.020537	H2-D1	40.836	43.9	16	40	12	0.965	1.303	1.396	0.816	0.789	0.742	extracellular	GO:0051093 negative regulation of developmental process; GO:0002824 positive regulation of adaptive immune response based on somatic recombination of immune receptors built from immunoglobulin superfamily domains; GO:0048869 cellular developmental process; GO:0051129 negative regulation of cellular component organization; GO:0022008 neurogenesis; GO:0044699 single-organism process; GO:0051241 neg…	GO:0016020 membrane; GO:0044421 extracellular region part; GO:0009897 external side of plasma membrane; GO:0031090 organelle membrane; GO:0005737 cytoplasm; GO:0044433 cytoplasmic vesicle part; GO:0032991 macromolecular complex; GO:0005623 cell; GO:0044422 organelle part; GO:0070062 extracellular exosome; GO:0005622 intracellular; GO:0098791 Golgi subcompartment; GO:0071556 integral component of …	GO:0003723 RNA binding; GO:0046977 TAP binding; GO:0005102 receptor binding; GO:0042608 T cell receptor binding; GO:0044877 macromolecular complex binding; GO:0005515 protein binding; GO:0033218 amide binding; GO:0003823 antigen binding; GO:1901363 heterocyclic compound binding; GO:0097159 organic cyclic compound binding; GO:0030881 beta-2-microglobulin binding; GO:0042277 peptide binding; GO:000…	K06751	MHC1; major histocompatibility complex, class I	mmu04144 Endocytosis; mmu04145 Phagosome; mmu04218 Cellular senescence; mmu04514 Cell adhesion molecules (CAMs); mmu04612 Antigen processing and presentation; mmu04940 Type I diabetes mellitus; mmu05163 Human cytomegalovirus infection; mmu05165 Human papillomavirus infection; mmu05166 Human T-cell leukemia virus 1 infection; mmu05167 Kaposi sarcoma-associated herpesvirus infection; mmu05168 Herpe…	IPR007110; IPR013783; IPR010579; IPR011161; IPR001039; IPR011162; IPR003597;	Immunoglobulin-like domain; Immunoglobulin-like fold; MHC class I, alpha chain, C-terminal; MHC class I-like antigen recognition-like; MHC class I alpha chain, alpha1 alpha2 domains; MHC classes I/II-like antigen recognition protein; Immunoglobulin C1-set;
Q8K1E0	Syntaxin-5 OS=Mus musculus OX=10090 GN=Stx5 PE=1 SV=3	1.557	Up	0.021217	Stx5	39.713	11	3	4	3	1.088	1.305	1.287	0.945	0.651	0.767	plasma membrane	GO:0010256 endomembrane system organization; GO:1903008 organelle disassembly; GO:0044699 single-organism process; GO:0048280 vesicle fusion with Golgi apparatus; GO:0015031 protein transport; GO:0051234 establishment of localization; GO:0022610 biological adhesion; GO:0051649 establishment of localization in cell; GO:0009893 positive regulation of metabolic process; GO:0048308 organelle inherita…	GO:0016020 membrane; GO:0005783 endoplasmic reticulum; GO:0031090 organelle membrane; GO:0098796 membrane protein complex; GO:0030054 cell junction; GO:0031982 vesicle; GO:0005737 cytoplasm; GO:0032991 macromolecular complex; GO:0031224 intrinsic component of membrane; GO:0044424 intracellular part; GO:0005913 cell-cell adherens junction; GO:0005911 cell-cell junction; GO:0005623 cell; GO:0044422…	GO:0000149 SNARE binding; GO:0005484 SNAP receptor activity; GO:0098641 cadherin binding involved in cell-cell adhesion; GO:0050839 cell adhesion molecule binding; GO:0047485 protein N-terminus binding; GO:0098631 protein binding involved in cell adhesion; GO:0005488 binding; GO:0045296 cadherin binding; GO:0005515 protein binding; GO:0098632 protein binding involved in cell-cell adhesion;	K08490	STX5; syntaxin 5	mmu04130 SNARE interactions in vesicular transport	IPR000727; IPR010989; IPR021538;	Target SNARE coiled-coil homology domain; SNARE; Syntaxin-5, N-terminal, Sly1p-binding domain;
P97363	Serine palmitoyltransferase 2 OS=Mus musculus OX=10090 GN=Sptlc2 PE=1 SV=2	1.552	Up	0.025117	Sptlc2	62.981	25.2	13	19	13	1.079	1.33	1.275	0.976	0.694	0.703	cytoplasm	GO:0006667 sphinganine metabolic process; GO:0034311 diol metabolic process; GO:0006066 alcohol metabolic process; GO:0006643 membrane lipid metabolic process; GO:0006672 ceramide metabolic process; GO:0031331 positive regulation of cellular catabolic process; GO:0008654 phospholipid biosynthetic process; GO:0044699 single-organism process; GO:0044255 cellular lipid metabolic process; GO:0009058 …	GO:0002178 palmitoyltransferase complex; GO:0043229 intracellular organelle; GO:0016020 membrane; GO:0042175 nuclear outer membrane-endoplasmic reticulum membrane network; GO:0005783 endoplasmic reticulum; GO:0044446 intracellular organelle part; GO:0005737 cytoplasm; GO:0032991 macromolecular complex; GO:0031224 intrinsic component of membrane; GO:0012505 endomembrane system; GO:0044424 intracel…	GO:0097159 organic cyclic compound binding; GO:1901363 heterocyclic compound binding; GO:0016746 transferase activity, transferring acyl groups; GO:0003824 catalytic activity; GO:0005488 binding; GO:0043167 ion binding; GO:0043168 anion binding; GO:0004758 serine C-palmitoyltransferase activity; GO:0016408 C-acyltransferase activity; GO:0016409 palmitoyltransferase activity; GO:0016454 C-palmitoy…	K00654	SPT; serine palmitoyltransferase [EC:2.3.1.50]	mmu00600 Sphingolipid metabolism; mmu01100 Metabolic pathways; mmu04071 Sphingolipid signaling pathway	IPR015424; IPR004839; IPR015421; IPR015422;	Pyridoxal phosphate-dependent transferase; Aminotransferase, class I/classII; Pyridoxal phosphate-dependent transferase, major region, subdomain 1; Pyridoxal phosphate-dependent transferase, major region, subdomain 2;
P15533	Tripartite motif-containing protein 30A OS=Mus musculus OX=10090 GN=Trim30a PE=1 SV=2	1.546	Up	0.0159555	Trim30a	57.329	23.4	11	12	11	1.213	1.213	1.211	0.727	0.873	0.753	nucleus	GO:1903555 regulation of tumor necrosis factor superfamily cytokine production; GO:0009968 negative regulation of signal transduction; GO:0032715 negative regulation of interleukin-6 production; GO:0032680 regulation of tumor necrosis factor production; GO:0097659 nucleic acid-templated transcription; GO:0023051 regulation of signaling; GO:0051129 negative regulation of cellular component organiz…	GO:0043226 organelle; GO:0043231 intracellular membrane-bounded organelle; GO:0043229 intracellular organelle; GO:0005634 nucleus; GO:0044464 cell part; GO:0005622 intracellular; GO:0005737 cytoplasm; GO:0044424 intracellular part; GO:0043227 membrane-bounded organelle; GO:0005623 cell;	GO:0097159 organic cyclic compound binding; GO:1901363 heterocyclic compound binding; GO:0003677 DNA binding; GO:0046914 transition metal ion binding; GO:0005488 binding; GO:0043167 ion binding; GO:0003676 nucleic acid binding; GO:0043169 cation binding; GO:0046872 metal ion binding; GO:0005515 protein binding; GO:0008270 zinc ion binding;				IPR027370; IPR001841; IPR013083; IPR001870; IPR013320; IPR003879; IPR000315; IPR003877;	RING-type zinc-finger, LisH dimerisation motif; Zinc finger, RING-type; Zinc finger, RING/FYVE/PHD-type; B30.2/SPRY domain; Concanavalin A-like lectin/glucanase domain; Butyrophylin-like; B-box-type zinc finger; SPRY domain;
P08103	Tyrosine-protein kinase HCK OS=Mus musculus OX=10090 GN=Hck PE=1 SV=4	1.544	Up	0.0168784	Hck	59.129	38	18	31	16	0.981	1.297	1.369	0.752	0.834	0.776	cytoplasm	GO:0044700 single organism signaling; GO:0060627 regulation of vesicle-mediated transport; GO:0065008 regulation of biological quality; GO:0010941 regulation of cell death; GO:0051674 localization of cell; GO:0007166 cell surface receptor signaling pathway; GO:0048869 cellular developmental process; GO:0098542 defense response to other organism; GO:0018212 peptidyl-tyrosine modification; GO:00446…	GO:0016020 membrane; GO:0019898 extrinsic component of membrane; GO:0031410 cytoplasmic vesicle; GO:0098857 membrane microdomain; GO:0071944 cell periphery; GO:0030054 cell junction; GO:0005737 cytoplasm; GO:0031982 vesicle; GO:0044424 intracellular part; GO:0031234 extrinsic component of cytoplasmic side of plasma membrane; GO:0005623 cell; GO:0009898 cytoplasmic side of plasma membrane; GO:0098…	GO:0005524 ATP binding; GO:1901265 nucleoside phosphate binding; GO:0016773 phosphotransferase activity, alcohol group as acceptor; GO:0005102 receptor binding; GO:0001882 nucleoside binding; GO:0043167 ion binding; GO:0004713 protein tyrosine kinase activity; GO:0005515 protein binding; GO:0000166 nucleotide binding; GO:0004672 protein kinase activity; GO:1901363 heterocyclic compound binding; G…	K08893	HCK; hemopoietic cell kinase [EC:2.7.10.2]	mmu04062 Chemokine signaling pathway; mmu04666 Fc gamma R-mediated phagocytosis; mmu05167 Kaposi sarcoma-associated herpesvirus infection	IPR001452; IPR000980; IPR000719; IPR020635; IPR001245; IPR011009;	SH3 domain; SH2 domain; Protein kinase domain; Tyrosine-protein kinase, catalytic domain; Serine-threonine/tyrosine-protein kinase catalytic domain; Protein kinase-like domain;
Q9ER38	Torsin-3A OS=Mus musculus OX=10090 GN=Tor3a PE=1 SV=2	1.54	Up	0.0105608	Tor3a	43.813	41.8	14	23	14	1.056	1.329	1.321	0.867	0.823	0.716	extracellular		GO:0005788 endoplasmic reticulum lumen; GO:0043229 intracellular organelle; GO:0005783 endoplasmic reticulum; GO:0044421 extracellular region part; GO:0005737 cytoplasm; GO:0044446 intracellular organelle part; GO:0031982 vesicle; GO:0012505 endomembrane system; GO:0044424 intracellular part; GO:0005623 cell; GO:0005576 extracellular region; GO:0044422 organelle part; GO:0031974 membrane-enclosed…	GO:0005524 ATP binding; GO:1901265 nucleoside phosphate binding; GO:0001882 nucleoside binding; GO:0043167 ion binding; GO:0016817 hydrolase activity, acting on acid anhydrides; GO:0016829 lyase activity; GO:0016787 hydrolase activity; GO:0005515 protein binding; GO:0016836 hydro-lyase activity; GO:0000166 nucleotide binding; GO:0017111 nucleoside-triphosphatase activity; GO:0016835 carbon-oxygen…	K23000			IPR027417;	P-loop containing nucleoside triphosphate hydrolase;
Q9D6U8	Protein FAM162A OS=Mus musculus OX=10090 GN=Fam162a PE=1 SV=1	1.538	Up	0.036096	Fam162a	17.725	12.9	2	2	2	1.11	1.284	1.266	0.601	0.952	0.827	mitochondria	GO:0010941 regulation of cell death; GO:0032270 positive regulation of cellular protein metabolic process; GO:0090199 regulation of release of cytochrome c from mitochondria; GO:0070997 neuron death; GO:0023051 regulation of signaling; GO:0044699 single-organism process; GO:0010821 regulation of mitochondrion organization; GO:0051130 positive regulation of cellular component organization; GO:2001…	GO:0043229 intracellular organelle; GO:0016020 membrane; GO:0044421 extracellular region part; GO:0005737 cytoplasm; GO:0031982 vesicle; GO:0031224 intrinsic component of membrane; GO:0044424 intracellular part; GO:0005623 cell; GO:0005829 cytosol; GO:0016021 integral component of membrane; GO:0005576 extracellular region; GO:0005739 mitochondrion; GO:0043231 intracellular membrane-bounded organe…
P61027	Ras-related protein Rab-10 OS=Mus musculus OX=10090 GN=Rab10 PE=1 SV=1	1.538	Up	0.0151211	Rab10	22.541	30.5	7	15	5	1.086	1.259	1.241	0.931	0.68	0.721	cytoplasm	GO:0044700 single organism signaling; GO:0001738 morphogenesis of a polarized epithelium; GO:0090002 establishment of protein localization to plasma membrane; GO:0032989 cellular component morphogenesis; GO:0015031 protein transport; GO:0022610 biological adhesion; GO:0070972 protein localization to endoplasmic reticulum; GO:0009719 response to endogenous stimulus; GO:0007155 cell adhesion; GO:00…	GO:0016020 membrane; GO:0044421 extracellular region part; GO:0031090 organelle membrane; GO:0005737 cytoplasm; GO:0044433 cytoplasmic vesicle part; GO:0005913 cell-cell adherens junction; GO:0005623 cell; GO:0044422 organelle part; GO:0070062 extracellular exosome; GO:0098827 endoplasmic reticulum subcompartment; GO:0005925 focal adhesion; GO:0005622 intracellular; GO:0099503 secretory vesicle; …	GO:1901265 nucleoside phosphate binding; GO:0016817 hydrolase activity, acting on acid anhydrides; GO:0016787 hydrolase activity; GO:0005515 protein binding; GO:0031489 myosin V binding; GO:0097159 organic cyclic compound binding; GO:1901363 heterocyclic compound binding; GO:0098641 cadherin binding involved in cell-cell adhesion; GO:0016462 pyrophosphatase activity; GO:0019003 GDP binding; GO:00…	K07903	RAB10; Ras-related protein Rab-10	mmu04144 Endocytosis; mmu04152 AMPK signaling pathway	IPR005225; IPR027417;	Small GTP-binding protein domain; P-loop containing nucleoside triphosphate hydrolase;
Q8R180	ERO1-like protein alpha OS=Mus musculus OX=10090 GN=Ero1a PE=1 SV=2	1.532	Up	0.037723	Ero1a	54.084	46.8	19	29	18	0.982	1.296	1.317	0.948	0.719	0.68	extracellular	GO:0044700 single organism signaling; GO:0065008 regulation of biological quality; GO:0044237 cellular metabolic process; GO:0008152 metabolic process; GO:0006458 'de novo' protein folding; GO:0035966 response to topologically incorrect protein; GO:0032879 regulation of localization; GO:0060402 calcium ion transport into cytosol; GO:0055065 metal ion homeostasis; GO:0019538 protein metabolic proc…	GO:0043229 intracellular organelle; GO:0016020 membrane; GO:0030425 dendrite; GO:0042175 nuclear outer membrane-endoplasmic reticulum membrane network; GO:0005783 endoplasmic reticulum; GO:0042995 cell projection; GO:0044446 intracellular organelle part; GO:0005737 cytoplasm; GO:0031224 intrinsic component of membrane; GO:0012505 endomembrane system; GO:0044424 intracellular part; GO:0005623 cell…	GO:0015035 protein disulfide oxidoreductase activity; GO:0015036 disulfide oxidoreductase activity; GO:0016864 intramolecular oxidoreductase activity, transposing S-S bonds; GO:0016853 isomerase activity; GO:0003824 catalytic activity; GO:0016667 oxidoreductase activity, acting on a sulfur group of donors; GO:0016671 oxidoreductase activity, acting on a sulfur group of donors, disulfide as accept…	K10950	ERO1L; ERO1-like protein alpha [EC:1.8.4.-]	mmu04141 Protein processing in endoplasmic reticulum
P70343	Caspase-4 OS=Mus musculus OX=10090 GN=Casp4 PE=1 SV=2	1.531	Up	0.024019	Casp4	42.741	2.7	1	1	1	1.334	1.125	1.196	0.981	0.726	0.68	cytoplasm	GO:0044700 single organism signaling; GO:0010941 regulation of cell death; GO:0022414 reproductive process; GO:0007420 brain development; GO:0048869 cellular developmental process; GO:1904645 response to beta-amyloid; GO:0032651 regulation of interleukin-1 beta production; GO:0051046 regulation of secretion; GO:0044699 single-organism process; GO:0031347 regulation of defense response; GO:0048857…	GO:0016020 membrane; GO:0042175 nuclear outer membrane-endoplasmic reticulum membrane network; GO:0005783 endoplasmic reticulum; GO:0071944 cell periphery; GO:0072557 IPAF inflammasome complex; GO:0005737 cytoplasm; GO:0043025 neuronal cell body; GO:0032991 macromolecular complex; GO:0072559 NLRP3 inflammasome complex; GO:0044424 intracellular part; GO:0061702 inflammasome complex; GO:0072558 NLR…	GO:0004175 endopeptidase activity; GO:0097153 cysteine-type endopeptidase activity involved in apoptotic process; GO:0008233 peptidase activity; GO:0003824 catalytic activity; GO:0005488 binding; GO:0097110 scaffold protein binding; GO:0070011 peptidase activity, acting on L-amino acid peptides; GO:0016787 hydrolase activity; GO:0005515 protein binding; GO:0008234 cysteine-type peptidase activity…	K04394	CASP4, CASP11; caspase 4 [EC:3.4.22.57 3.4.22.64]	mmu04621 NOD-like receptor signaling pathway	IPR015917; IPR029030; IPR001309; IPR011029; IPR002138; IPR001315;	Peptidase C14A, caspase catalytic domain; Caspase-like domain; Peptidase C14, p20 domain; Death-like domain; Peptidase C14, caspase non-catalytic subunit p10; CARD domain;
Q8C561	G-protein coupled receptor-associated protein LMBRD2 OS=Mus musculus OX=10090 GN=Lmbrd2 PE=1 SV=1	1.531	Up	0.00149897	Lmbrd2	81.1	1.3	1	1	1	1.138	1.293	1.221	0.797	0.738	0.85	plasma membrane		GO:0031224 intrinsic component of membrane; GO:0016020 membrane; GO:0016021 integral component of membrane; GO:0044425 membrane part;
Q8VE91	Reticulophagy regulator 1 OS=Mus musculus OX=10090 GN=Retreg1 PE=1 SV=2	1.529	Up	0.034301	Retreg1	52.966	6.7	2	2	2	1.033	1.217	1.405	0.967	0.717	0.707	plasma membrane	GO:0050794 regulation of cellular process; GO:0016043 cellular component organization; GO:0010941 regulation of cell death; GO:0043069 negative regulation of programmed cell death; GO:0043523 regulation of neuron apoptotic process; GO:0043067 regulation of programmed cell death; GO:0044699 single-organism process; GO:1903008 organelle disassembly; GO:0048523 negative regulation of cellular proces…	GO:0016020 membrane; GO:0042175 nuclear outer membrane-endoplasmic reticulum membrane network; GO:0005783 endoplasmic reticulum; GO:0005801 cis-Golgi network; GO:0005737 cytoplasm; GO:0031224 intrinsic component of membrane; GO:0044424 intracellular part; GO:0016604 nuclear body; GO:0005623 cell; GO:0044422 organelle part; GO:0031974 membrane-enclosed lumen; GO:0005654 nucleoplasm; GO:0070013 int…
Q60766	Immunity-related GTPase family M protein 1 OS=Mus musculus OX=10090 GN=Irgm1 PE=1 SV=1	1.529	Up	0.0111814	Irgm1	46.551	24.9	10	16	10	1.062	1.265	1.306	0.904	0.757	0.715	cytoplasm,nucleus	GO:0035456 response to interferon-beta; GO:0051716 cellular response to stimulus; GO:0006950 response to stress; GO:0034097 response to cytokine; GO:0071310 cellular response to organic substance; GO:0002376 immune system process; GO:0035458 cellular response to interferon-beta; GO:0010033 response to organic substance; GO:0006914 autophagy; GO:0050896 response to stimulus; GO:0044237 cellular me…	GO:0016020 membrane; GO:0042175 nuclear outer membrane-endoplasmic reticulum membrane network; GO:0005783 endoplasmic reticulum; GO:0031090 organelle membrane; GO:0031410 cytoplasmic vesicle; GO:0071944 cell periphery; GO:0031982 vesicle; GO:0005737 cytoplasm; GO:0044433 cytoplasmic vesicle part; GO:0044424 intracellular part; GO:0005623 cell; GO:0044422 organelle part; GO:0005776 autophagosome; …	GO:1901265 nucleoside phosphate binding; GO:0001882 nucleoside binding; GO:0043167 ion binding; GO:0016817 hydrolase activity, acting on acid anhydrides; GO:0016787 hydrolase activity; GO:0000166 nucleotide binding; GO:0017111 nucleoside-triphosphatase activity; GO:1901363 heterocyclic compound binding; GO:0097159 organic cyclic compound binding; GO:0032549 ribonucleoside binding; GO:0097367 carb…	K14139	IRGM, LRG47; immunity-related GTPase family M protein [EC:3.6.5.-]	mmu05145 Toxoplasmosis	IPR027417; IPR030385;	P-loop containing nucleoside triphosphate hydrolase; IRG-type guanine nucleotide-binding (G) domain;
Q9BCZ4	Selenoprotein S OS=Mus musculus OX=10090 GN=Selenos PE=1 SV=3	1.519	Up	0.025036	Selenos	21.509	19.5	2	2	2	1.012	1.282	1.354	0.93	0.75	0.721	extracellular	GO:0044700 single organism signaling; GO:0010941 regulation of cell death; GO:0065008 regulation of biological quality; GO:0032680 regulation of tumor necrosis factor production; GO:0036503 ERAD pathway; GO:1905897 regulation of response to endoplasmic reticulum stress; GO:0009749 response to glucose; GO:0031347 regulation of defense response; GO:0044237 cellular metabolic process; GO:0015031 pro…	GO:0016020 membrane; GO:0042175 nuclear outer membrane-endoplasmic reticulum membrane network; GO:0044421 extracellular region part; GO:0005615 extracellular space; GO:0005783 endoplasmic reticulum; GO:0005874 microtubule; GO:0005881 cytoplasmic microtubule; GO:0098796 membrane protein complex; GO:0034362 low-density lipoprotein particle; GO:0034358 plasma lipoprotein particle; GO:0005737 cytopla…	GO:0002020 protease binding; GO:0051117 ATPase binding; GO:1990381 ubiquitin-specific protease binding; GO:0005488 binding; GO:0016209 antioxidant activity; GO:0005515 protein binding; GO:0019899 enzyme binding;	K14025	SELS, VIMP; selenoprotein S	mmu04141 Protein processing in endoplasmic reticulum
E9Q9A9	2'-5'-oligoadenylate synthase 2 OS=Mus musculus OX=10090 GN=Oas2 PE=1 SV=1	1.517	Up	0.0154161	Oas2	85.05	9.4	6	6	6	0.999	1.351	1.296	0.807	0.847	0.749	nucleus	GO:0043413 macromolecule glycosylation; GO:0009117 nucleotide metabolic process; GO:0098542 defense response to other organism; GO:0044699 single-organism process; GO:0009058 biosynthetic process; GO:0044764 multi-organism cellular process; GO:0044237 cellular metabolic process; GO:0042157 lipoprotein metabolic process; GO:0006796 phosphate-containing compound metabolic process; GO:0009607 respon…	GO:0043229 intracellular organelle; GO:0016020 membrane; GO:0005783 endoplasmic reticulum; GO:0044446 intracellular organelle part; GO:0005737 cytoplasm; GO:0031981 nuclear lumen; GO:0012505 endomembrane system; GO:0044424 intracellular part; GO:0005829 cytosol; GO:0005623 cell; GO:0044422 organelle part; GO:0005739 mitochondrion; GO:0031974 membrane-enclosed lumen; GO:0043231 intracellular membr…	GO:1901265 nucleoside phosphate binding; GO:1901363 heterocyclic compound binding; GO:0097159 organic cyclic compound binding; GO:0003824 catalytic activity; GO:0032553 ribonucleotide binding; GO:0005488 binding; GO:0032550 purine ribonucleoside binding; GO:0043169 cation binding; GO:0043168 anion binding; GO:0032559 adenyl ribonucleotide binding; GO:0030554 adenyl nucleotide binding; GO:0016740 …	K14216	OAS; 2'-5'-oligoadenylate synthetase [EC:2.7.7.84]	mmu04621 NOD-like receptor signaling pathway; mmu05160 Hepatitis C; mmu05162 Measles; mmu05164 Influenza A; mmu05168 Herpes simplex virus 1 infection; mmu05169 Epstein-Barr virus infection	IPR002934; IPR018952; IPR006116;	Polymerase, nucleotidyl transferase domain; 2'-5'-oligoadenylate synthetase 1, domain 2/C-terminal; 2-5-oligoadenylate synthetase, N-terminal;
Q9QXA5	U6 snRNA-associated Sm-like protein LSm4 OS=Mus musculus OX=10090 GN=Lsm4 PE=1 SV=1	1.516	Up	0.0063796	Lsm4	15.076	17.5	3	3	3	1.244	1.275	1.125	0.909	0.781	0.714	cytoplasm	GO:0044085 cellular component biogenesis; GO:0016043 cellular component organization; GO:0022613 ribonucleoprotein complex biogenesis; GO:0022618 ribonucleoprotein complex assembly; GO:0006725 cellular aromatic compound metabolic process; GO:0060255 regulation of macromolecule metabolic process; GO:0048519 negative regulation of biological process; GO:0044237 cellular metabolic process; GO:007170…	GO:0000932 P-body; GO:0005737 cytoplasm; GO:0032991 macromolecular complex; GO:0044424 intracellular part; GO:0005623 cell; GO:0044422 organelle part; GO:0036464 cytoplasmic ribonucleoprotein granule; GO:0043228 non-membrane-bounded organelle; GO:0031974 membrane-enclosed lumen; GO:0097526 spliceosomal tri-snRNP complex; GO:0005654 nucleoplasm; GO:0070013 intracellular organelle lumen; GO:0005622…	GO:0097159 organic cyclic compound binding; GO:1901363 heterocyclic compound binding; GO:0003723 RNA binding; GO:0017070 U6 snRNA binding; GO:0005488 binding; GO:0003676 nucleic acid binding; GO:0017069 snRNA binding;	K12623	LSM4; U6 snRNA-associated Sm-like protein LSm4	mmu03018 RNA degradation; mmu03040 Spliceosome	IPR034101; IPR001163; IPR010920;	Sm-like protein Lsm4; LSM domain, eukaryotic/archaea-type; LSM domain;
Q9JHK5	Pleckstrin OS=Mus musculus OX=10090 GN=Plek PE=1 SV=1	1.516	Up	0.0094777	Plek	39.9	26.6	7	12	7	1.359	1.077	1.161	0.88	0.761	0.731	cytoplasm	GO:0044700 single organism signaling; GO:0007596 blood coagulation; GO:0065008 regulation of biological quality; GO:0007166 cell surface receptor signaling pathway; GO:0043243 positive regulation of protein complex disassembly; GO:0044255 cellular lipid metabolic process; GO:0030832 regulation of actin filament length; GO:0044237 cellular metabolic process; GO:0015031 protein transport; GO:002261…	GO:0031252 cell leading edge; GO:0016020 membrane; GO:0042995 cell projection; GO:0071944 cell periphery; GO:0032587 ruffle membrane; GO:0005737 cytoplasm; GO:0044424 intracellular part; GO:0044463 cell projection part; GO:0005623 cell; GO:0005886 plasma membrane; GO:0098590 plasma membrane region; GO:0044459 plasma membrane part; GO:0031256 leading edge membrane; GO:0005622 intracellular; GO:004…	GO:1901981 phosphatidylinositol phosphate binding; GO:0019901 protein kinase binding; GO:0046983 protein dimerization activity; GO:0043167 ion binding; GO:0005515 protein binding; GO:0019900 kinase binding; GO:0043325 phosphatidylinositol-3,4-bisphosphate binding; GO:1902936 phosphatidylinositol bisphosphate binding; GO:0042802 identical protein binding; GO:0005488 binding; GO:0042803 protein hom…	K19993	PLEK; pleckstrin		IPR011991; IPR011993; IPR001849; IPR000591;	Winged helix-turn-helix DNA-binding domain; PH domain-like; Pleckstrin homology domain; DEP domain;
P35283	Ras-related protein Rab-12 OS=Mus musculus OX=10090 GN=Rab12 PE=1 SV=3	1.516	Up	0.0191186	Rab12	27.328	33.3	10	12	10	1.093	1.313	1.282	0.96	0.779	0.694	mitochondria	GO:0050794 regulation of cellular process; GO:0044700 single organism signaling; GO:0046907 intracellular transport; GO:0044257 cellular protein catabolic process; GO:0031331 positive regulation of cellular catabolic process; GO:0044267 cellular protein metabolic process; GO:0044699 single-organism process; GO:0006914 autophagy; GO:0050896 response to stimulus; GO:0044237 cellular metabolic proce…	GO:0016020 membrane; GO:0031090 organelle membrane; GO:0031410 cytoplasmic vesicle; GO:0005737 cytoplasm; GO:0031982 vesicle; GO:0044433 cytoplasmic vesicle part; GO:0055038 recycling endosome membrane; GO:0044424 intracellular part; GO:0005623 cell; GO:0044422 organelle part; GO:0005776 autophagosome; GO:0055037 recycling endosome; GO:0005765 lysosomal membrane; GO:0005622 intracellular; GO:0044…	GO:1901265 nucleoside phosphate binding; GO:0001882 nucleoside binding; GO:0043167 ion binding; GO:0000166 nucleotide binding; GO:1901363 heterocyclic compound binding; GO:0097159 organic cyclic compound binding; GO:0032549 ribonucleoside binding; GO:0097367 carbohydrate derivative binding; GO:0019003 GDP binding; GO:0032553 ribonucleotide binding; GO:0005488 binding; GO:0032550 purine ribonucleo…	K07907	RAB12; Ras-related protein Rab-12		IPR005225; IPR027417;	Small GTP-binding protein domain; P-loop containing nucleoside triphosphate hydrolase;
O35892	Nuclear autoantigen Sp-100 OS=Mus musculus OX=10090 GN=Sp100 PE=1 SV=2	1.514	Up	0.0141824	Sp100	54.726	34.2	18	27	11	1.327	1.209	1.153	0.969	0.739	0.729	nucleus	GO:0065008 regulation of biological quality; GO:0010941 regulation of cell death; GO:0097659 nucleic acid-templated transcription; GO:0010633 negative regulation of epithelial cell migration; GO:0023051 regulation of signaling; GO:0090317 negative regulation of intracellular protein transport; GO:0051241 negative regulation of multicellular organismal process; GO:0009058 biosynthetic process; GO:…	GO:0043229 intracellular organelle; GO:0005737 cytoplasm; GO:0044446 intracellular organelle part; GO:0031981 nuclear lumen; GO:0044424 intracellular part; GO:0005623 cell; GO:0016604 nuclear body; GO:0044422 organelle part; GO:0031974 membrane-enclosed lumen; GO:0043226 organelle; GO:0043231 intracellular membrane-bounded organelle; GO:0005654 nucleoplasm; GO:0016605 PML body; GO:0005634 nucleus…	GO:0097159 organic cyclic compound binding; GO:1901363 heterocyclic compound binding; GO:0003677 DNA binding; GO:0005515 protein binding; GO:0005488 binding; GO:0003676 nucleic acid binding;	K15413	SP100; nuclear autoantigen Sp-100	mmu05168 Herpes simplex virus 1 infection; mmu05203 Viral carcinogenesis	IPR004865; IPR010919; IPR000770;	HSR domain; SAND domain-like; SAND domain;
Q91YD3	mRNA-decapping enzyme 1A OS=Mus musculus OX=10090 GN=Dcp1a PE=1 SV=1	1.512	Up	0.0032433	Dcp1a	65.218	9.1	4	4	4	1.242	1.248	1.145	0.886	0.72	0.798	nucleus	GO:0044700 single organism signaling; GO:1903608 protein localization to cytoplasmic stress granule; GO:0007166 cell surface receptor signaling pathway; GO:0071560 cellular response to transforming growth factor beta stimulus; GO:0009891 positive regulation of biosynthetic process; GO:0044699 single-organism process; GO:0071363 cellular response to growth factor stimulus; GO:0044237 cellular meta…	GO:0043229 intracellular organelle; GO:0016020 membrane; GO:0043232 intracellular non-membrane-bounded organelle; GO:0000932 P-body; GO:0005737 cytoplasm; GO:0032991 macromolecular complex; GO:0044424 intracellular part; GO:0005667 transcription factor complex; GO:0005623 cell; GO:0036464 cytoplasmic ribonucleoprotein granule; GO:0043228 non-membrane-bounded organelle; GO:0043231 intracellular me…	GO:0097159 organic cyclic compound binding; GO:1901363 heterocyclic compound binding; GO:0003729 mRNA binding; GO:0003723 RNA binding; GO:0042802 identical protein binding; GO:0030234 enzyme regulator activity; GO:0003824 catalytic activity; GO:0005488 binding; GO:0003676 nucleic acid binding; GO:0016787 hydrolase activity; GO:0005515 protein binding; GO:0098772 molecular function regulator; GO:0…	K12610	DCP1A; mRNA-decapping enzyme 1A [EC:3.-.-.-]	mmu03018 RNA degradation	IPR011993; IPR031953;	PH domain-like; mRNA-decapping enzyme, C-terminal;
Q91VC9	Growth hormone-inducible transmembrane protein OS=Mus musculus OX=10090 GN=Ghitm PE=1 SV=1	1.509	Up	0.046384	Ghitm	37.275	11.3	5	10	5	1.174	1.3	1.182	1.056	0.718	0.649	plasma membrane	GO:0044763 single-organism cellular process; GO:0044699 single-organism process; GO:0012501 programmed cell death; GO:0009987 cellular process; GO:0008219 cell death; GO:0006915 apoptotic process;	GO:0043229 intracellular organelle; GO:0016020 membrane; GO:0044421 extracellular region part; GO:0044429 mitochondrial part; GO:0031090 organelle membrane; GO:0031967 organelle envelope; GO:0044446 intracellular organelle part; GO:0005737 cytoplasm; GO:0031982 vesicle; GO:0031224 intrinsic component of membrane; GO:0044424 intracellular part; GO:0005623 cell; GO:0016021 integral component of mem…		K21890	GHITM, DERP2, TMBIM5; growth hormone-inducible transmembrane protein
Q9ESV0	ATP-dependent RNA helicase DDX24 OS=Mus musculus OX=10090 GN=Ddx24 PE=1 SV=2	1.506	Up	0.0125833	Ddx24	96.428	8.5	6	7	6	1.007	1.307	1.319	0.847	0.803	0.763	nucleus	GO:0006725 cellular aromatic compound metabolic process; GO:1901360 organic cyclic compound metabolic process; GO:0006807 nitrogen compound metabolic process; GO:0044238 primary metabolic process; GO:0044237 cellular metabolic process; GO:0071704 organic substance metabolic process; GO:0016070 RNA metabolic process; GO:0008152 metabolic process; GO:0090304 nucleic acid metabolic process; GO:00464…	GO:0043229 intracellular organelle; GO:0016020 membrane; GO:0043232 intracellular non-membrane-bounded organelle; GO:0044446 intracellular organelle part; GO:0031981 nuclear lumen; GO:0044424 intracellular part; GO:0005730 nucleolus; GO:0005623 cell; GO:0044422 organelle part; GO:0043228 non-membrane-bounded organelle; GO:0043226 organelle; GO:0043231 intracellular membrane-bounded organelle; GO:…	GO:1901265 nucleoside phosphate binding; GO:0008026 ATP-dependent helicase activity; GO:0016817 hydrolase activity, acting on acid anhydrides; GO:0016787 hydrolase activity; GO:0016887 ATPase activity; GO:1901363 heterocyclic compound binding; GO:0097159 organic cyclic compound binding; GO:0016462 pyrophosphatase activity; GO:0003824 catalytic activity; GO:0032553 ribonucleotide binding; GO:00054…	K14805	DDX24, MAK5; ATP-dependent RNA helicase DDX24/MAK5 [EC:3.6.4.13]		IPR011545; IPR014014; IPR014001; IPR027417; IPR001650;	DEAD/DEAH box helicase domain; RNA helicase, DEAD-box type, Q motif; Helicase superfamily 1/2, ATP-binding domain; P-loop containing nucleoside triphosphate hydrolase; Helicase, C-terminal;
Q8VEL0	Motile sperm domain-containing protein 1 OS=Mus musculus OX=10090 GN=Mospd1 PE=1 SV=1	1.505	Up	0.0022848	Mospd1	24.074	16	3	3	3	1.107	1.246	1.272	0.806	0.746	0.857	plasma membrane	GO:0050794 regulation of cellular process; GO:0060255 regulation of macromolecule metabolic process; GO:0019219 regulation of nucleobase-containing compound metabolic process; GO:0009891 positive regulation of biosynthetic process; GO:0048523 negative regulation of cellular process; GO:0031324 negative regulation of cellular metabolic process; GO:0048519 negative regulation of biological process;…	GO:0043226 organelle; GO:0043231 intracellular membrane-bounded organelle; GO:0043229 intracellular organelle; GO:0016020 membrane; GO:0005634 nucleus; GO:0044425 membrane part; GO:0044464 cell part; GO:0005622 intracellular; GO:0005737 cytoplasm; GO:0048471 perinuclear region of cytoplasm; GO:0031224 intrinsic component of membrane; GO:0044424 intracellular part; GO:0043227 membrane-bounded orga…					IPR008962; IPR000535;	PapD-like; Major sperm protein (MSP) domain;
Q8JZR0	Long-chain-fatty-acid--CoA ligase 5 OS=Mus musculus OX=10090 GN=Acsl5 PE=1 SV=1	1.504	Up	0.02712	Acsl5	76.205	30.5	22	37	19	1.123	1.292	1.323	1.004	0.798	0.684	endoplasmic reticulum	GO:0050794 regulation of cellular process; GO:0010941 regulation of cell death; GO:0023051 regulation of signaling; GO:0044281 small molecule metabolic process; GO:0043067 regulation of programmed cell death; GO:0044763 single-organism cellular process; GO:0044699 single-organism process; GO:0044255 cellular lipid metabolic process; GO:0006631 fatty acid metabolic process; GO:0044238 primary meta…	GO:0016020 membrane; GO:0042175 nuclear outer membrane-endoplasmic reticulum membrane network; GO:0019867 outer membrane; GO:0005783 endoplasmic reticulum; GO:0031090 organelle membrane; GO:0005737 cytoplasm; GO:0031224 intrinsic component of membrane; GO:0044424 intracellular part; GO:0005623 cell; GO:0044422 organelle part; GO:0043228 non-membrane-bounded organelle; GO:0031974 membrane-enclosed…	GO:0005524 ATP binding; GO:1901265 nucleoside phosphate binding; GO:0004467 long-chain fatty acid-CoA ligase activity; GO:0016874 ligase activity; GO:0001882 nucleoside binding; GO:0043167 ion binding; GO:0016877 ligase activity, forming carbon-sulfur bonds; GO:0000166 nucleotide binding; GO:0097159 organic cyclic compound binding; GO:1901363 heterocyclic compound binding; GO:0032549 ribonucleosi…	K01897	ACSL, fadD; long-chain acyl-CoA synthetase [EC:6.2.1.3]	mmu00061 Fatty acid biosynthesis; mmu00071 Fatty acid degradation; mmu01100 Metabolic pathways; mmu01212 Fatty acid metabolism; mmu03320 PPAR signaling pathway; mmu04146 Peroxisome; mmu04216 Ferroptosis; mmu04714 Thermogenesis; mmu04920 Adipocytokine signaling pathway	IPR000873;	AMP-dependent synthetase/ligase;
Q8BR63	Protein FAM177A1 OS=Mus musculus OX=10090 GN=Fam177a1 PE=1 SV=1	1.503	Up	0.033241	Fam177a1	23.578	18.8	3	5	3	0.962	1.306	1.359	0.895	0.723	0.795	cytoplasm,nucleus
P61028	Ras-related protein Rab-8B OS=Mus musculus OX=10090 GN=Rab8b PE=1 SV=1	1.5	Up	0.0130008	Rab8b	23.603	40.6	10	37	6	1.108	1.281	1.208	0.698	0.936	0.764	cytoplasm	GO:0044700 single organism signaling; GO:0010256 endomembrane system organization; GO:0065008 regulation of biological quality; GO:0072594 establishment of protein localization to organelle; GO:0015919 peroxisomal membrane transport; GO:0017038 protein import; GO:0023051 regulation of signaling; GO:0045216 cell-cell junction organization; GO:0044699 single-organism process; GO:0051046 regulation …	GO:0016020 membrane; GO:0044421 extracellular region part; GO:0031090 organelle membrane; GO:0031410 cytoplasmic vesicle; GO:0071944 cell periphery; GO:0005737 cytoplasm; GO:0031982 vesicle; GO:0044433 cytoplasmic vesicle part; GO:0044438 microbody part; GO:0044424 intracellular part; GO:0016604 nuclear body; GO:0005623 cell; GO:0044422 organelle part; GO:0005778 peroxisomal membrane; GO:0070382 …	GO:1901265 nucleoside phosphate binding; GO:0005102 receptor binding; GO:0001882 nucleoside binding; GO:0043167 ion binding; GO:0005515 protein binding; GO:0000166 nucleotide binding; GO:1901363 heterocyclic compound binding; GO:0097159 organic cyclic compound binding; GO:0032549 ribonucleoside binding; GO:0097367 carbohydrate derivative binding; GO:0019003 GDP binding; GO:0032553 ribonucleotide …	K07902	RAB8B; Ras-related protein Rab-8B	mmu04530 Tight junction	IPR005225; IPR027417;	Small GTP-binding protein domain; P-loop containing nucleoside triphosphate hydrolase;
Q9D3G5	Syntaxin-11 OS=Mus musculus OX=10090 GN=Stx11 PE=1 SV=1	1.494	Up	0.0158569	Stx11	33.369	8	2	2	2	0.995	1.291	1.336	0.83	0.835	0.759	cytoplasm	GO:0044700 single organism signaling; GO:0001505 regulation of neurotransmitter levels; GO:0065008 regulation of biological quality; GO:0045321 leukocyte activation; GO:0007269 neurotransmitter secretion; GO:0044699 single-organism process; GO:0099504 synaptic vesicle cycle; GO:0015031 protein transport; GO:0051234 establishment of localization; GO:0042110 T cell activation; GO:0099003 vesicle-me…	GO:0016020 membrane; GO:0031410 cytoplasmic vesicle; GO:0098796 membrane protein complex; GO:0071944 cell periphery; GO:0005737 cytoplasm; GO:0031982 vesicle; GO:0032991 macromolecular complex; GO:0031224 intrinsic component of membrane; GO:0044424 intracellular part; GO:0005623 cell; GO:0070382 exocytic vesicle; GO:0008021 synaptic vesicle; GO:0005622 intracellular; GO:0098793 presynapse; GO:004…	GO:0000149 SNARE binding; GO:0005484 SNAP receptor activity; GO:0005515 protein binding; GO:0005488 binding;	K08487	STX11; syntaxin 11	mmu04130 SNARE interactions in vesicular transport	IPR000727; IPR010989; IPR006011;	Target SNARE coiled-coil homology domain; SNARE; Syntaxin, N-terminal domain;
Q91YQ1	Ras-related protein Rab-7L1 OS=Mus musculus OX=10090 GN=Rab29 PE=1 SV=1	1.487	Up	0.034085	Rab29	23.089	22.5	4	5	3	1.041	1.329	1.099	0.931	0.653	0.749	extracellular	GO:0044700 single organism signaling; GO:0060627 regulation of vesicle-mediated transport; GO:0044085 cellular component biogenesis; GO:0019079 viral genome replication; GO:0010941 regulation of cell death; GO:0045321 leukocyte activation; GO:0060271 cilium assembly; GO:0044237 cellular metabolic process; GO:0015031 protein transport; GO:0044782 cilium organization; GO:0009607 response to biotic …	GO:0016020 membrane; GO:0044421 extracellular region part; GO:0031410 cytoplasmic vesicle; GO:0071944 cell periphery; GO:0044216 other organism cell; GO:0005737 cytoplasm; GO:0005801 cis-Golgi network; GO:0031982 vesicle; GO:0044424 intracellular part; GO:0005623 cell; GO:0018995 host; GO:0044422 organelle part; GO:0048770 pigment granule; GO:0005769 early endosome; GO:0055037 recycling endosome;…	GO:0070840 dynein complex binding; GO:1901265 nucleoside phosphate binding; GO:0016817 hydrolase activity, acting on acid anhydrides; GO:0016787 hydrolase activity; GO:0005515 protein binding; GO:0017137 Rab GTPase binding; GO:1901363 heterocyclic compound binding; GO:0097159 organic cyclic compound binding; GO:0008092 cytoskeletal protein binding; GO:0016462 pyrophosphatase activity; GO:0019003 …	K07916	RAB7L1, RAB7L; Ras-related protein Rab-7L1		IPR005225; IPR027417;	Small GTP-binding protein domain; P-loop containing nucleoside triphosphate hydrolase;
P26151	High affinity immunoglobulin gamma Fc receptor I OS=Mus musculus OX=10090 GN=Fcgr1 PE=1 SV=1	1.487	Up	0.026959	Fcgr1	44.887	20.5	7	16	7	1.087	1.251	1.266	0.983	0.759	0.682	extracellular	GO:0044700 single organism signaling; GO:0060627 regulation of vesicle-mediated transport; GO:0016064 immunoglobulin mediated immune response; GO:0060100 positive regulation of phagocytosis, engulfment; GO:0007166 cell surface receptor signaling pathway; GO:0002824 positive regulation of adaptive immune response based on somatic recombination of immune receptors built from immunoglobulin superfam…	GO:0016020 membrane; GO:0009897 external side of plasma membrane; GO:0044459 plasma membrane part; GO:0098857 membrane microdomain; GO:0044425 membrane part; GO:0044464 cell part; GO:0071944 cell periphery; GO:0098805 whole membrane; GO:0098589 membrane region; GO:0031224 intrinsic component of membrane; GO:0009986 cell surface; GO:0045121 membrane raft; GO:0005623 cell; GO:0016021 integral compo…	GO:0038023 signaling receptor activity; GO:0019770 IgG receptor activity; GO:0019865 immunoglobulin binding; GO:0005102 receptor binding; GO:0044877 macromolecular complex binding; GO:0019763 immunoglobulin receptor activity; GO:0005515 protein binding; GO:0004888 transmembrane signaling receptor activity; GO:0004871 signal transducer activity; GO:0031774 leukotriene receptor binding; GO:0060089 …	K06498	FCGR1A, CD64; high affinity immunoglobulin gamma Fc receptor I	mmu04145 Phagosome; mmu04380 Osteoclast differentiation; mmu04640 Hematopoietic cell lineage; mmu04666 Fc gamma R-mediated phagocytosis; mmu05140 Leishmaniasis; mmu05150 Staphylococcus aureus infection; mmu05152 Tuberculosis; mmu05202 Transcriptional misregulation in cancer; mmu05221 Acute myeloid leukemia; mmu05322 Systemic lupus erythematosus	IPR003598; IPR007110; IPR013783; IPR003599; IPR013151;	Immunoglobulin subtype 2; Immunoglobulin-like domain; Immunoglobulin-like fold; Immunoglobulin subtype; Immunoglobulin;
Q9R0E1	Multifunctional procollagen lysine hydroxylase and glycosyltransferase LH3 OS=Mus musculus OX=10090 GN=Plod3 PE=1 SV=1	1.487	Up	0.020763	Plod3	84.921	21.6	13	17	13	0.986	1.355	1.282	0.868	0.806	0.763	endoplasmic reticulum	GO:0044085 cellular component biogenesis; GO:0065008 regulation of biological quality; GO:0030199 collagen fibril organization; GO:0043009 chordate embryonic development; GO:0030323 respiratory tube development; GO:0048869 cellular developmental process; GO:0032989 cellular component morphogenesis; GO:0044699 single-organism process; GO:0045446 endothelial cell differentiation; GO:0097746 regulat…	GO:0043229 intracellular organelle; GO:0016020 membrane; GO:0044421 extracellular region part; GO:0042175 nuclear outer membrane-endoplasmic reticulum membrane network; GO:0005783 endoplasmic reticulum; GO:0030867 rough endoplasmic reticulum membrane; GO:0098588 bounding membrane of organelle; GO:0031090 organelle membrane; GO:0005791 rough endoplasmic reticulum; GO:0031982 vesicle; GO:0044446 in…	GO:0019842 vitamin binding; GO:0005506 iron ion binding; GO:0016758 transferase activity, transferring hexosyl groups; GO:0070815 peptidyl-lysine 5-dioxygenase activity; GO:0031418 L-ascorbic acid binding; GO:0043167 ion binding; GO:0043177 organic acid binding; GO:0046527 glucosyltransferase activity; GO:0016705 oxidoreductase activity, acting on paired donors, with incorporation or reduction of…	K13646	PLOD3; lysyl hydroxylase/galactosyltransferase/glucosyltransferase [EC:1.14.11.4 2.4.1.50 2.4.1.66]	mmu00310 Lysine degradation; mmu00514 Other types of O-glycan biosynthesis; mmu01100 Metabolic pathways	IPR006620; IPR005123; IPR029044;	Prolyl 4-hydroxylase, alpha subunit; Oxoglutarate/iron-dependent dioxygenase; Nucleotide-diphospho-sugar transferases;
Q9DBY1	E3 ubiquitin-protein ligase synoviolin OS=Mus musculus OX=10090 GN=Syvn1 PE=1 SV=3	1.483	Up	0.0105999	Syvn1	67.296	8	6	7	6	1.089	1.259	1.258	0.905	0.704	0.823	plasma membrane	GO:0044700 single organism signaling; GO:0043413 macromolecule glycosylation; GO:0065008 regulation of biological quality; GO:0010941 regulation of cell death; GO:0043009 chordate embryonic development; GO:0036503 ERAD pathway; GO:0018196 peptidyl-asparagine modification; GO:1905897 regulation of response to endoplasmic reticulum stress; GO:0044237 cellular metabolic process; GO:0015031 protein t…	GO:0000153 cytoplasmic ubiquitin ligase complex; GO:0005790 smooth endoplasmic reticulum; GO:0016020 membrane; GO:0042175 nuclear outer membrane-endoplasmic reticulum membrane network; GO:0005783 endoplasmic reticulum; GO:0098796 membrane protein complex; GO:0005737 cytoplasm; GO:0031224 intrinsic component of membrane; GO:0032991 macromolecular complex; GO:0044424 intracellular part; GO:0005623 …	GO:0019787 ubiquitin-like protein transferase activity; GO:0051117 ATPase binding; GO:0051087 chaperone binding; GO:0043167 ion binding; GO:0005515 protein binding; GO:0061659 ubiquitin-like protein ligase activity; GO:0008270 zinc ion binding; GO:0002020 protease binding; GO:0061630 ubiquitin protein ligase activity; GO:0046914 transition metal ion binding; GO:0003824 catalytic activity; GO:0005…	K10601	SYVN1, HRD1; E3 ubiquitin-protein ligase synoviolin [EC:2.3.2.27]	mmu04120 Ubiquitin mediated proteolysis; mmu04141 Protein processing in endoplasmic reticulum	IPR001841; IPR013083;	Zinc finger, RING-type; Zinc finger, RING/FYVE/PHD-type;
Q8CBA2	Schlafen family member 5 OS=Mus musculus OX=10090 GN=Slfn5 PE=1 SV=2	1.483	Up	0.0172626	Slfn5	100.82	27.9	21	28	21	1.089	1.298	1.223	0.824	0.805	0.805	cytoplasm	GO:0032502 developmental process; GO:0030154 cell differentiation; GO:0044767 single-organism developmental process; GO:0048869 cellular developmental process; GO:0044763 single-organism cellular process; GO:0044699 single-organism process; GO:0009987 cellular process;	GO:0043226 organelle; GO:0043231 intracellular membrane-bounded organelle; GO:0043229 intracellular organelle; GO:0005634 nucleus; GO:0044464 cell part; GO:0005622 intracellular; GO:0044424 intracellular part; GO:0043227 membrane-bounded organelle; GO:0005623 cell;	GO:0005524 ATP binding; GO:1901265 nucleoside phosphate binding; GO:0001882 nucleoside binding; GO:0043167 ion binding; GO:0000166 nucleotide binding; GO:0097159 organic cyclic compound binding; GO:1901363 heterocyclic compound binding; GO:0032549 ribonucleoside binding; GO:0097367 carbohydrate derivative binding; GO:0032553 ribonucleotide binding; GO:0005488 binding; GO:0032550 purine ribonucleo…				IPR007421; IPR027417; IPR018647;	Schlafen, AAA domain; P-loop containing nucleoside triphosphate hydrolase; Domain of unknown function DUF2075;
Q03963	Interferon-induced, double-stranded RNA-activated protein kinase OS=Mus musculus OX=10090 GN=Eif2ak2 PE=1 SV=2	1.482	Up	0.0034352	Eif2ak2	58.279	21.9	12	15	12	1.313	1.077	1.208	0.848	0.804	0.776	cytoplasm	GO:0044700 single organism signaling; GO:0032872 regulation of stress-activated MAPK cascade; GO:0010941 regulation of cell death; GO:0006518 peptide metabolic process; GO:0032270 positive regulation of cellular protein metabolic process; GO:0097659 nucleic acid-templated transcription; GO:0010608 posttranscriptional regulation of gene expression; GO:0098542 defense response to other organism; GO…	GO:0043226 organelle; GO:0043231 intracellular membrane-bounded organelle; GO:0043229 intracellular organelle; GO:0016020 membrane; GO:0005634 nucleus; GO:0044464 cell part; GO:0005622 intracellular; GO:0005737 cytoplasm; GO:0048471 perinuclear region of cytoplasm; GO:0044424 intracellular part; GO:0043227 membrane-bounded organelle; GO:0005829 cytosol; GO:0005623 cell; GO:0044444 cytoplasmic par…	GO:1901265 nucleoside phosphate binding; GO:0016773 phosphotransferase activity, alcohol group as acceptor; GO:0004713 protein tyrosine kinase activity; GO:0005515 protein binding; GO:0004672 protein kinase activity; GO:1901363 heterocyclic compound binding; GO:0097159 organic cyclic compound binding; GO:0016301 kinase activity; GO:0032553 ribonucleotide binding; GO:0003824 catalytic activity; GO…	K16195	EIF2AK2; eukaryotic translation initiation factor 2-alpha kinase 2 [EC:2.7.11.1]	mmu04141 Protein processing in endoplasmic reticulum; mmu04217 Necroptosis; mmu05160 Hepatitis C; mmu05162 Measles; mmu05164 Influenza A; mmu05165 Human papillomavirus infection; mmu05167 Kaposi sarcoma-associated herpesvirus infection; mmu05168 Herpes simplex virus 1 infection; mmu05169 Epstein-Barr virus infection; mmu05203 Viral carcinogenesis	IPR000719; IPR014720; IPR011009;	Protein kinase domain; Double-stranded RNA-binding domain; Protein kinase-like domain;
Q9D8C4	Interferon-induced 35 kDa protein homolog OS=Mus musculus OX=10090 GN=Ifi35 PE=1 SV=3	1.481	Up	0.0189391	Ifi35	31.875	23.8	6	9	6	1.161	1.134	1.314	0.885	0.885	0.667	cytoplasm		GO:0043226 organelle; GO:0043231 intracellular membrane-bounded organelle; GO:0043229 intracellular organelle; GO:0005634 nucleus; GO:0044464 cell part; GO:0005622 intracellular; GO:0044424 intracellular part; GO:0043227 membrane-bounded organelle; GO:0005623 cell;					IPR009938; IPR009909;	Nmi/IFP 35 domain, N-terminal; Nmi/IFP 35 domain;
Q3TAP4	AP-5 complex subunit beta-1 OS=Mus musculus OX=10090 GN=Ap5b1 PE=1 SV=1	1.478	Up	0.048997	Ap5b1	94.678	4.2	3	3	3	1.208	1.094	1.297	1.029	0.644	0.762	mitochondria	GO:0045184 establishment of protein localization; GO:0016197 endosomal transport; GO:0006810 transport; GO:0071702 organic substance transport; GO:0008104 protein localization; GO:0051179 localization; GO:0033036 macromolecule localization; GO:0015031 protein transport; GO:0051234 establishment of localization;	GO:0043229 intracellular organelle; GO:0016020 membrane; GO:0030119 AP-type membrane coat adaptor complex; GO:0098588 bounding membrane of organelle; GO:0031090 organelle membrane; GO:0098796 membrane protein complex; GO:0048475 coated membrane; GO:0005737 cytoplasm; GO:0044446 intracellular organelle part; GO:0032991 macromolecular complex; GO:0044424 intracellular part; GO:0005623 cell; GO:0044…		K19022	AP5B1; AP-5 complex subunit beta-1
Q91ZU6	Dystonin OS=Mus musculus OX=10090 GN=Dst PE=1 SV=2	1.476	Up	0.045482	Dst	834.21	0.9	6	7	3	1.012	1.357	1.234	0.659	0.947	0.835	cytoplasm	GO:0016043 cellular component organization; GO:0044707 single-multicellular organism process; GO:0046907 intracellular transport; GO:0048869 cellular developmental process; GO:0048666 neuron development; GO:0032989 cellular component morphogenesis; GO:0022008 neurogenesis; GO:0044699 single-organism process; GO:0008090 retrograde axonal transport; GO:0048468 cell development; GO:0030705 cytoskele…	GO:0016020 membrane; GO:0097038 perinuclear endoplasmic reticulum; GO:0035371 microtubule plus-end; GO:0099568 cytoplasmic region; GO:0005737 cytoplasm; GO:0032838 cell projection cytoplasm; GO:0099080 supramolecular complex; GO:0005623 cell; GO:0009898 cytoplasmic side of plasma membrane; GO:0031674 I band; GO:0014704 intercalated disc; GO:0044422 organelle part; GO:0043228 non-membrane-bounded …	GO:0042802 identical protein binding; GO:0008092 cytoskeletal protein binding; GO:0042803 protein homodimerization activity; GO:0008017 microtubule binding; GO:0005488 binding; GO:0043167 ion binding; GO:0046983 protein dimerization activity; GO:0003779 actin binding; GO:0015631 tubulin binding; GO:0046872 metal ion binding; GO:0043169 cation binding; GO:0005515 protein binding; GO:0005509 calciu…	K10382	DST; dystonin		IPR003108; IPR011992; IPR002048; IPR001715;	Gas2-related domain; EF-hand domain pair; EF-hand domain; Calponin homology domain;
P70671	Interferon regulatory factor 3 OS=Mus musculus OX=10090 GN=Irf3 PE=1 SV=1	1.471	Up	0.024919	Irf3	46.852	9.8	5	9	5	1.134	1.221	1.161	0.632	0.906	0.853	cytoplasm	GO:0044700 single organism signaling; GO:0032481 positive regulation of type I interferon production; GO:0007166 cell surface receptor signaling pathway; GO:0097659 nucleic acid-templated transcription; GO:0032647 regulation of interferon-alpha production; GO:0098542 defense response to other organism; GO:0031347 regulation of defense response; GO:0044237 cellular metabolic process; GO:0009607 re…	GO:0043226 organelle; GO:0043231 intracellular membrane-bounded organelle; GO:0043229 intracellular organelle; GO:0005634 nucleus; GO:0044464 cell part; GO:0005622 intracellular; GO:0005737 cytoplasm; GO:0044424 intracellular part; GO:0043227 membrane-bounded organelle; GO:0005623 cell; GO:0005829 cytosol; GO:0044444 cytoplasmic part;	GO:0000981 RNA polymerase II transcription factor activity, sequence-specific DNA binding; GO:0003677 DNA binding; GO:0000976 transcription regulatory region sequence-specific DNA binding; GO:0003690 double-stranded DNA binding; GO:0046983 protein dimerization activity; GO:1990837 sequence-specific double-stranded DNA binding; GO:0001012 RNA polymerase II regulatory region DNA binding; GO:0005515…	K05411	IRF3; interferon regulatory factor 3	mmu04620 Toll-like receptor signaling pathway; mmu04621 NOD-like receptor signaling pathway; mmu04622 RIG-I-like receptor signaling pathway; mmu04623 Cytosolic DNA-sensing pathway; mmu05133 Pertussis; mmu05135 Yersinia infection; mmu05160 Hepatitis C; mmu05161 Hepatitis B; mmu05162 Measles; mmu05163 Human cytomegalovirus infection; mmu05164 Influenza A; mmu05165 Human papillomavirus infection; mm…	IPR017855; IPR011991; IPR001346; IPR008984; IPR019471;	SMAD domain-like; Winged helix-turn-helix DNA-binding domain; Interferon regulatory factor DNA-binding domain; SMAD/FHA domain; Interferon regulatory factor-3;
P63037	DnaJ homolog subfamily A member 1 OS=Mus musculus OX=10090 GN=Dnaja1 PE=1 SV=1	1.469	Up	0.0053648	Dnaja1	44.868	31.7	10	16	10	1.318	1.062	1.146	0.845	0.788	0.767	cytoplasm	GO:0044700 single organism signaling; GO:1905258 regulation of nitrosative stress-induced intrinsic apoptotic signaling pathway; GO:0032872 regulation of stress-activated MAPK cascade; GO:0010941 regulation of cell death; GO:0022414 reproductive process; GO:0043506 regulation of JUN kinase activity; GO:0071900 regulation of protein serine/threonine kinase activity; GO:0032879 regulation of locali…	GO:0016020 membrane; GO:0044421 extracellular region part; GO:0005783 endoplasmic reticulum; GO:0031982 vesicle; GO:0005737 cytoplasm; GO:0032991 macromolecular complex; GO:0044424 intracellular part; GO:0005623 cell; GO:0043228 non-membrane-bounded organelle; GO:0005856 cytoskeleton; GO:0070062 extracellular exosome; GO:1902494 catalytic complex; GO:0015630 microtubule cytoskeleton; GO:0005622 i…	GO:0055131 C3HC4-type RING finger domain binding; GO:1901265 nucleoside phosphate binding; GO:0031625 ubiquitin protein ligase binding; GO:0005102 receptor binding; GO:0060589 nucleoside-triphosphatase regulator activity; GO:0005515 protein binding; GO:0098772 molecular function regulator; GO:0030544 Hsp70 protein binding; GO:1901363 heterocyclic compound binding; GO:0097159 organic cyclic compou…	K09502	DNAJA1; DnaJ homolog subfamily A member 1	mmu04141 Protein processing in endoplasmic reticulum	IPR008971; IPR002939; IPR001623; IPR001305;	HSP40/DnaJ peptide-binding; Chaperone DnaJ, C-terminal; DnaJ domain; Heat shock protein DnaJ, cysteine-rich domain;
P23249	Putative helicase MOV-10 OS=Mus musculus OX=10090 GN=Mov10 PE=1 SV=2	1.468	Up	0.012815	Mov10	113.58	25.8	23	24	23	1.287	1.189	1.16	0.972	0.758	0.746	nucleus	GO:0050794 regulation of cellular process; GO:0006725 cellular aromatic compound metabolic process; GO:0010608 posttranscriptional regulation of gene expression; GO:0060255 regulation of macromolecule metabolic process; GO:0035194 posttranscriptional gene silencing by RNA; GO:0044699 single-organism process; GO:0017148 negative regulation of translation; GO:0031324 negative regulation of cellular…	GO:0043229 intracellular organelle; GO:0005615 extracellular space; GO:0044421 extracellular region part; GO:0043232 intracellular non-membrane-bounded organelle; GO:0000932 P-body; GO:0005737 cytoplasm; GO:0032991 macromolecular complex; GO:0044424 intracellular part; GO:0005829 cytosol; GO:0005623 cell; GO:0005576 extracellular region; GO:0036464 cytoplasmic ribonucleoprotein granule; GO:004322…	GO:0003723 RNA binding; GO:0005524 ATP binding; GO:1901265 nucleoside phosphate binding; GO:0004386 helicase activity; GO:0001882 nucleoside binding; GO:0043167 ion binding; GO:0016817 hydrolase activity, acting on acid anhydrides; GO:0005515 protein binding; GO:0016787 hydrolase activity; GO:0000166 nucleotide binding; GO:0017111 nucleoside-triphosphatase activity; GO:1901363 heterocyclic compou…	K18422	MOV10; helicase MOV-10 [EC:3.6.4.13]		IPR027417;	P-loop containing nucleoside triphosphate hydrolase;
Q60715	Prolyl 4-hydroxylase subunit alpha-1 OS=Mus musculus OX=10090 GN=P4ha1 PE=1 SV=2	1.467	Up	0.0114556	P4ha1	60.909	31.3	16	20	16	1.082	1.266	1.245	0.936	0.744	0.77	endoplasmic reticulum	GO:0016043 cellular component organization; GO:0030199 collagen fibril organization; GO:0044267 cellular protein metabolic process; GO:0044699 single-organism process; GO:0044237 cellular metabolic process; GO:0071704 organic substance metabolic process; GO:0008152 metabolic process; GO:0006520 cellular amino acid metabolic process; GO:0006575 cellular modified amino acid metabolic process; GO:00…	GO:0005788 endoplasmic reticulum lumen; GO:0043229 intracellular organelle; GO:0016020 membrane; GO:0005783 endoplasmic reticulum; GO:0005737 cytoplasm; GO:0044446 intracellular organelle part; GO:0032991 macromolecular complex; GO:0012505 endomembrane system; GO:0044424 intracellular part; GO:0005623 cell; GO:0005739 mitochondrion; GO:0044422 organelle part; GO:0043226 organelle; GO:0043231 intr…	GO:0019842 vitamin binding; GO:0005506 iron ion binding; GO:0031418 L-ascorbic acid binding; GO:0031543 peptidyl-proline dioxygenase activity; GO:0043167 ion binding; GO:0043177 organic acid binding; GO:0016705 oxidoreductase activity, acting on paired donors, with incorporation or reduction of molecular oxygen; GO:0005515 protein binding; GO:0016706 oxidoreductase activity, acting on paired dono…	K00472	P4HA; prolyl 4-hydroxylase [EC:1.14.11.2]	mmu00330 Arginine and proline metabolism; mmu01100 Metabolic pathways	IPR006620; IPR005123; IPR013547; IPR011990; IPR013026;	Prolyl 4-hydroxylase, alpha subunit; Oxoglutarate/iron-dependent dioxygenase; Prolyl 4-hydroxylase alpha-subunit, N-terminal; Tetratricopeptide-like helical domain; Tetratricopeptide repeat-containing domain;
O35309	N-myc-interactor OS=Mus musculus OX=10090 GN=Nmi PE=1 SV=1	1.466	Up	0.00057917	Nmi	35.235	37.3	13	18	13	1.129	1.161	1.25	0.815	0.831	0.768	cytoplasm	GO:0044700 single organism signaling; GO:0032270 positive regulation of cellular protein metabolic process; GO:0007166 cell surface receptor signaling pathway; GO:0097659 nucleic acid-templated transcription; GO:0032647 regulation of interferon-alpha production; GO:0071346 cellular response to interferon-gamma; GO:0051241 negative regulation of multicellular organismal process; GO:0044699 single-…	GO:0043229 intracellular organelle; GO:0005737 cytoplasm; GO:0044446 intracellular organelle part; GO:0031981 nuclear lumen; GO:0044424 intracellular part; GO:0005829 cytosol; GO:0005623 cell; GO:0044422 organelle part; GO:0043226 organelle; GO:0043231 intracellular membrane-bounded organelle; GO:0031974 membrane-enclosed lumen; GO:0005654 nucleoplasm; GO:0005634 nucleus; GO:0070013 intracellular…	GO:0097159 organic cyclic compound binding; GO:1901363 heterocyclic compound binding; GO:1901265 nucleoside phosphate binding; GO:0042802 identical protein binding; GO:0005488 binding; GO:0000989 transcription factor activity, transcription factor binding; GO:0005515 protein binding; GO:0000166 nucleotide binding; GO:0003712 transcription cofactor activity; GO:0000988 transcription factor activit…				IPR009938; IPR012677; IPR009909;	Nmi/IFP 35 domain, N-terminal; Nucleotide-binding alpha-beta plait domain; Nmi/IFP 35 domain;
Q9CZS1	Aldehyde dehydrogenase X, mitochondrial OS=Mus musculus OX=10090 GN=Aldh1b1 PE=1 SV=1	1.465	Up	0.032744	Aldh1b1	57.552	37.2	19	27	16	1.072	1.213	1.277	0.998	0.726	0.707	mitochondria	GO:1901615 organic hydroxy compound metabolic process; GO:0006066 alcohol metabolic process; GO:0044712 single-organism catabolic process; GO:0055114 oxidation-reduction process; GO:0044281 small molecule metabolic process; GO:0034310 primary alcohol catabolic process; GO:0044699 single-organism process; GO:0044282 small molecule catabolic process; GO:0046164 alcohol catabolic process; GO:0006068…	GO:0005759 mitochondrial matrix; GO:0043229 intracellular organelle; GO:0044429 mitochondrial part; GO:0005737 cytoplasm; GO:0044446 intracellular organelle part; GO:0031981 nuclear lumen; GO:0044424 intracellular part; GO:0005623 cell; GO:0044422 organelle part; GO:0005739 mitochondrion; GO:0043226 organelle; GO:0043231 intracellular membrane-bounded organelle; GO:0031974 membrane-enclosed lumen…	GO:0016620 oxidoreductase activity, acting on the aldehyde or oxo group of donors, NAD or NADP as acceptor; GO:0003824 catalytic activity; GO:0004029 aldehyde dehydrogenase (NAD) activity; GO:0016491 oxidoreductase activity; GO:0016903 oxidoreductase activity, acting on the aldehyde or oxo group of donors;	K00128	ALDH; aldehyde dehydrogenase (NAD+) [EC:1.2.1.3]	mmu00010 Glycolysis / Gluconeogenesis; mmu00053 Ascorbate and aldarate metabolism; mmu00071 Fatty acid degradation; mmu00280 Valine, leucine and isoleucine degradation; mmu00310 Lysine degradation; mmu00330 Arginine and proline metabolism; mmu00340 Histidine metabolism; mmu00380 Tryptophan metabolism; mmu00410 beta-Alanine metabolism; mmu00561 Glycerolipid metabolism; mmu00620 Pyruvate metabolism…	IPR016161; IPR015590; IPR016162; IPR016163;	Aldehyde/histidinol dehydrogenase; Aldehyde dehydrogenase domain; Aldehyde dehydrogenase N-terminal domain; Aldehyde dehydrogenase, C-terminal;
E9Q555	E3 ubiquitin-protein ligase RNF213 OS=Mus musculus OX=10090 GN=Rnf213 PE=1 SV=2	1.462	Up	0.000115463	Rnf213	584.78	30.8	148	221	148	1.185	1.176	1.216	0.852	0.789	0.805	plasma membrane	GO:0044085 cellular component biogenesis; GO:0009968 negative regulation of signal transduction; GO:0001568 blood vessel development; GO:0023051 regulation of signaling; GO:0044699 single-organism process; GO:2000050 regulation of non-canonical Wnt signaling pathway; GO:0051865 protein autoubiquitination; GO:0044237 cellular metabolic process; GO:0001525 angiogenesis; GO:0008152 metabolic process…	GO:0043229 intracellular organelle; GO:0016020 membrane; GO:0043232 intracellular non-membrane-bounded organelle; GO:0044446 intracellular organelle part; GO:0005737 cytoplasm; GO:0031981 nuclear lumen; GO:0044424 intracellular part; GO:0005730 nucleolus; GO:0005829 cytosol; GO:0005623 cell; GO:0044422 organelle part; GO:0043228 non-membrane-bounded organelle; GO:0031974 membrane-enclosed lumen; …	GO:0019787 ubiquitin-like protein transferase activity; GO:0043167 ion binding; GO:0016817 hydrolase activity, acting on acid anhydrides; GO:0005515 protein binding; GO:0016787 hydrolase activity; GO:0017111 nucleoside-triphosphatase activity; GO:0008270 zinc ion binding; GO:0016887 ATPase activity; GO:0016462 pyrophosphatase activity; GO:0046914 transition metal ion binding; GO:0003824 catalytic…	K22754			IPR003593; IPR001841; IPR013083; IPR027417;	AAA+ ATPase domain; Zinc finger, RING-type; Zinc finger, RING/FYVE/PHD-type; P-loop containing nucleoside triphosphate hydrolase;
P97432	Next to BRCA1 gene 1 protein OS=Mus musculus OX=10090 GN=Nbr1 PE=1 SV=1	1.461	Up	0.0020001	Nbr1	109.96	1	1	1	1	1.286	1.191	1.106	0.781	0.864	0.808	nucleus	GO:0044085 cellular component biogenesis; GO:0050794 regulation of cellular process; GO:0016043 cellular component organization; GO:0051093 negative regulation of developmental process; GO:0032872 regulation of stress-activated MAPK cascade; GO:0060255 regulation of macromolecule metabolic process; GO:0031399 regulation of protein modification process; GO:0023051 regulation of signaling; GO:00512…	GO:0016020 membrane; GO:0044421 extracellular region part; GO:0031410 cytoplasmic vesicle; GO:0030016 myofibril; GO:0005737 cytoplasm; GO:0031982 vesicle; GO:0099512 supramolecular fiber; GO:0044424 intracellular part; GO:0099080 supramolecular complex; GO:0016604 nuclear body; GO:0005623 cell; GO:0044422 organelle part; GO:0005776 autophagosome; GO:0043228 non-membrane-bounded organelle; GO:0070…	GO:0046914 transition metal ion binding; GO:0005488 binding; GO:0043167 ion binding; GO:0019901 protein kinase binding; GO:0043130 ubiquitin binding; GO:0046872 metal ion binding; GO:0043169 cation binding; GO:0005515 protein binding; GO:0051019 mitogen-activated protein kinase binding; GO:0008270 zinc ion binding; GO:0019900 kinase binding; GO:0032182 ubiquitin-like protein binding; GO:0019899 e…	K17987	NBR1; next to BRCA1 gene 1 protein	mmu04137 Mitophagy - animal	IPR000270; IPR015940; IPR032350; IPR000433; IPR009060;	PB1 domain; Ubiquitin-associated domain; Next to BRCA1, central domain; Zinc finger, ZZ-type; UBA-like;
O09046	L-amino-acid oxidase OS=Mus musculus OX=10090 GN=Il4i1 PE=1 SV=1	1.457	Up	0.036583	Il4i1	70.19	4.1	2	2	2	1.184	1.133	1.265	1.03	0.703	0.726	plasma membrane	GO:0009072 aromatic amino acid family metabolic process; GO:0006725 cellular aromatic compound metabolic process; GO:0055114 oxidation-reduction process; GO:0044281 small molecule metabolic process; GO:0044763 single-organism cellular process; GO:1901360 organic cyclic compound metabolic process; GO:0006807 nitrogen compound metabolic process; GO:0044699 single-organism process; GO:0044238 primar…	GO:0043226 organelle; GO:0043231 intracellular membrane-bounded organelle; GO:0043229 intracellular organelle; GO:0044464 cell part; GO:0005622 intracellular; GO:0005764 lysosome; GO:0005737 cytoplasm; GO:0005773 vacuole; GO:0044424 intracellular part; GO:0005623 cell; GO:0043227 membrane-bounded organelle; GO:0044444 cytoplasmic part; GO:0000323 lytic vacuole;	GO:0001716 L-amino-acid oxidase activity; GO:0016638 oxidoreductase activity, acting on the CH-NH2 group of donors; GO:0016641 oxidoreductase activity, acting on the CH-NH2 group of donors, oxygen as acceptor; GO:0003824 catalytic activity; GO:0016491 oxidoreductase activity;	K03334	IL4I1; L-amino-acid oxidase [EC:1.4.3.2]	mmu00250 Alanine, aspartate and glutamate metabolism; mmu00270 Cysteine and methionine metabolism; mmu00280 Valine, leucine and isoleucine degradation; mmu00350 Tyrosine metabolism; mmu00360 Phenylalanine metabolism; mmu00380 Tryptophan metabolism; mmu00400 Phenylalanine, tyrosine and tryptophan biosynthesis; mmu01100 Metabolic pathways	IPR002937; IPR023753;	Amine oxidase; FAD/NAD(P)-binding domain;
Q62191	E3 ubiquitin-protein ligase TRIM21 OS=Mus musculus OX=10090 GN=Trim21 PE=1 SV=1	1.456	Up	0.0041187	Trim21	54.174	20.4	8	9	8	1.114	1.158	1.329	0.785	0.81	0.879	nucleus	GO:0044085 cellular component biogenesis; GO:0065008 regulation of biological quality; GO:0043433 negative regulation of sequence-specific DNA binding transcription factor activity; GO:0031331 positive regulation of cellular catabolic process; GO:0044699 single-organism process; GO:0051865 protein autoubiquitination; GO:0032897 negative regulation of viral transcription; GO:0051253 negative regul…	GO:0031410 cytoplasmic vesicle; GO:0000932 P-body; GO:0005737 cytoplasm; GO:0031982 vesicle; GO:0032991 macromolecular complex; GO:0044424 intracellular part; GO:0005623 cell; GO:0044422 organelle part; GO:0036464 cytoplasmic ribonucleoprotein granule; GO:0005776 autophagosome; GO:0043228 non-membrane-bounded organelle; GO:0031974 membrane-enclosed lumen; GO:0005654 nucleoplasm; GO:0070013 intrac…	GO:0003723 RNA binding; GO:0003677 DNA binding; GO:0019787 ubiquitin-like protein transferase activity; GO:0043167 ion binding; GO:0005515 protein binding; GO:0008270 zinc ion binding; GO:1901363 heterocyclic compound binding; GO:0097159 organic cyclic compound binding; GO:0042802 identical protein binding; GO:0046914 transition metal ion binding; GO:0003824 catalytic activity; GO:0005488 binding…	K10651	TRIM21, SSA1; tripartite motif-containing protein 21 [EC:2.3.2.27]	mmu05322 Systemic lupus erythematosus	IPR006574; IPR001841; IPR001870; IPR020457; IPR013320; IPR003877; IPR000315; IPR018957; IPR013083; IPR003879;	SPRY-associated; Zinc finger, RING-type; B30.2/SPRY domain; Zinc finger, B-box, chordata; Concanavalin A-like lectin/glucanase domain; SPRY domain; B-box-type zinc finger; Zinc finger, C3HC4 RING-type; Zinc finger, RING/FYVE/PHD-type; Butyrophylin-like;
Q8C0T5	Signal-induced proliferation-associated 1-like protein 1 OS=Mus musculus OX=10090 GN=Sipa1l1 PE=1 SV=2	1.453	Up	0.026258	Sipa1l1	197.03	7.5	11	13	11	0.976	1.36	1.276	0.818	0.792	0.876	nucleus	GO:0044700 single organism signaling; GO:0065008 regulation of biological quality; GO:0007166 cell surface receptor signaling pathway; GO:0023051 regulation of signaling; GO:0048869 cellular developmental process; GO:0044699 single-organism process; GO:0022008 neurogenesis; GO:0007165 signal transduction; GO:0030036 actin cytoskeleton organization; GO:0010646 regulation of cell communication; GO:…	GO:0030425 dendrite; GO:0016020 membrane; GO:0071944 cell periphery; GO:0030054 cell junction; GO:0005737 cytoplasm; GO:0044424 intracellular part; GO:0005623 cell; GO:0032279 asymmetric synapse; GO:0043197 dendritic spine; GO:0043228 non-membrane-bounded organelle; GO:0005856 cytoskeleton; GO:0098590 plasma membrane region; GO:0044309 neuron spine; GO:0044425 membrane part; GO:0005622 intracellu…	GO:0030234 enzyme regulator activity; GO:0005102 receptor binding; GO:0060589 nucleoside-triphosphatase regulator activity; GO:0005488 binding; GO:0030695 GTPase regulator activity; GO:0005515 protein binding; GO:0046875 ephrin receptor binding; GO:0098772 molecular function regulator; GO:0008047 enzyme activator activity; GO:0005096 GTPase activator activity;	K17701	SIPA1L1, E6TP1; signal-induced proliferation-associated 1 like protein 1	mmu04015 Rap1 signaling pathway	IPR021818; IPR001478; IPR000331;	Signal-induced proliferation-associated 1-like protein, C-terminal; PDZ domain; Rap GTPase activating protein domain;
Q9WTK5	Nuclear factor NF-kappa-B p100 subunit OS=Mus musculus OX=10090 GN=Nfkb2 PE=1 SV=1	1.452	Up	0.00150222	Nfkb2	96.831	23.5	17	25	16	1.165	1.173	1.28	0.787	0.892	0.812	nucleus	GO:0044700 single organism signaling; GO:0097659 nucleic acid-templated transcription; GO:0009891 positive regulation of biosynthetic process; GO:0044237 cellular metabolic process; GO:0009607 response to biotic stimulus; GO:0009605 response to external stimulus; GO:0008152 metabolic process; GO:0043170 macromolecule metabolic process; GO:0010558 negative regulation of macromolecule biosynthetic …	GO:0043229 intracellular organelle; GO:0033257 Bcl3/NF-kappaB2 complex; GO:0005737 cytoplasm; GO:0033256 I-kappaB/NF-kappaB complex; GO:0032991 macromolecular complex; GO:0044424 intracellular part; GO:0005829 cytosol; GO:0005623 cell; GO:0043231 intracellular membrane-bounded organelle; GO:0043226 organelle; GO:0005634 nucleus; GO:0005622 intracellular; GO:0044464 cell part; GO:0043234 protein c…	GO:0003677 DNA binding; GO:0001228 transcriptional activator activity, RNA polymerase II transcription regulatory region sequence-specific binding; GO:0000981 RNA polymerase II transcription factor activity, sequence-specific DNA binding; GO:0000976 transcription regulatory region sequence-specific DNA binding; GO:0001077 transcriptional activator activity, RNA polymerase II core promoter proxima…	K04469	NFKB2; nuclear factor of kappa light polypeptide gene enhancer in B-cells 2	mmu04010 MAPK signaling pathway; mmu04064 NF-kappa B signaling pathway; mmu04380 Osteoclast differentiation; mmu04625 C-type lectin receptor signaling pathway; mmu05134 Legionellosis; mmu05166 Human T-cell leukemia virus 1 infection; mmu05169 Epstein-Barr virus infection; mmu05200 Pathways in cancer; mmu05203 Viral carcinogenesis; mmu05224 Breast cancer	IPR014756; IPR008967; IPR032397; IPR011029; IPR033926; IPR002909; IPR000488; IPR013783; IPR020683; IPR011539;	Immunoglobulin E-set; p53-like transcription factor, DNA-binding; Rel homology dimerisation domain; Death-like domain; NFkappaB IPT domain; IPT domain; Death domain; Immunoglobulin-like fold; Ankyrin repeat-containing domain; Rel homology domain (RHD), DNA-binding domain;
Q60870	Receptor expression-enhancing protein 5 OS=Mus musculus OX=10090 GN=Reep5 PE=1 SV=1	1.451	Up	0.00166088	Reep5	21.05	15.7	4	10	4	1.087	1.173	1.238	0.792	0.853	0.766	cytoplasm		GO:0016020 membrane; GO:0043229 intracellular organelle; GO:0044421 extracellular region part; GO:0005783 endoplasmic reticulum; GO:0031982 vesicle; GO:0044446 intracellular organelle part; GO:0005737 cytoplasm; GO:0031224 intrinsic component of membrane; GO:0012505 endomembrane system; GO:0044424 intracellular part; GO:0005623 cell; GO:0016021 integral component of membrane; GO:0005576 extracell…	GO:0005515 protein binding; GO:0005488 binding;	K17279	REEP5_6; receptor expression-enhancing protein 5/6
Q4VBD2	Transmembrane anterior posterior transformation protein 1 OS=Mus musculus OX=10090 GN=Tapt1 PE=1 SV=2	1.45	Up	0.0138574	Tapt1	63.893	12.9	5	5	5	1.131	1.234	1.213	0.969	0.762	0.736	plasma membrane	GO:0050794 regulation of cellular process; GO:0016043 cellular component organization; GO:0044707 single-multicellular organism process; GO:0014031 mesenchymal cell development; GO:0060491 regulation of cell projection assembly; GO:0051216 cartilage development; GO:0043009 chordate embryonic development; GO:0048869 cellular developmental process; GO:0044699 single-organism process; GO:0031344 reg…	GO:0043229 intracellular organelle; GO:0005929 cilium; GO:0016020 membrane; GO:0042995 cell projection; GO:0043232 intracellular non-membrane-bounded organelle; GO:0044430 cytoskeletal part; GO:0044446 intracellular organelle part; GO:0005737 cytoplasm; GO:0031224 intrinsic component of membrane; GO:0036064 ciliary basal body; GO:0044424 intracellular part; GO:0044463 cell projection part; GO:000…		K23404
Q9D8M7	PHD finger protein 10 OS=Mus musculus OX=10090 GN=Phf10 PE=1 SV=4	1.447	Up	0.022218	Phf10	55.839	7.6	3	3	3	1.165	1.167	1.235	0.954	0.671	0.84	nucleus	GO:0050794 regulation of cellular process; GO:0044707 single-multicellular organism process; GO:0006725 cellular aromatic compound metabolic process; GO:0097659 nucleic acid-templated transcription; GO:0060255 regulation of macromolecule metabolic process; GO:0019219 regulation of nucleobase-containing compound metabolic process; GO:0044699 single-organism process; GO:0009058 biosynthetic process…	GO:0043229 intracellular organelle; GO:0044446 intracellular organelle part; GO:0032991 macromolecular complex; GO:0044424 intracellular part; GO:0070603 SWI/SNF superfamily-type complex; GO:0005623 cell; GO:0044422 organelle part; GO:0043231 intracellular membrane-bounded organelle; GO:0043226 organelle; GO:0005634 nucleus; GO:0005622 intracellular; GO:0044464 cell part; GO:0071564 npBAF complex…	GO:0046914 transition metal ion binding; GO:0005488 binding; GO:0043167 ion binding; GO:0043169 cation binding; GO:0046872 metal ion binding; GO:0005515 protein binding; GO:0008270 zinc ion binding;	K22197	BAF45A, PHF10; BRG1-associated factor 45A	mmu05225 Hepatocellular carcinoma	IPR001965; IPR013083; IPR011011; IPR019787;	Zinc finger, PHD-type; Zinc finger, RING/FYVE/PHD-type; Zinc finger, FYVE/PHD-type; Zinc finger, PHD-finger;
Q8BYU6	Torsin-1A-interacting protein 2 OS=Mus musculus OX=10090 GN=Tor1aip2 PE=1 SV=1	1.443	Up	0.0078433	Tor1aip2	54.495	14.5	5	6	4	1.105	1.317	1.146	0.902	0.755	0.816	cytoplasm	GO:0016043 cellular component organization; GO:0006997 nucleus organization; GO:0010256 endomembrane system organization; GO:0044763 single-organism cellular process; GO:0044802 single-organism membrane organization; GO:0044699 single-organism process; GO:0051641 cellular localization; GO:0006998 nuclear envelope organization; GO:0043085 positive regulation of catalytic activity; GO:0070727 cellu…	GO:0043229 intracellular organelle; GO:0016020 membrane; GO:0042175 nuclear outer membrane-endoplasmic reticulum membrane network; GO:0005783 endoplasmic reticulum; GO:0005635 nuclear envelope; GO:0031967 organelle envelope; GO:0044446 intracellular organelle part; GO:0005737 cytoplasm; GO:0031224 intrinsic component of membrane; GO:0012505 endomembrane system; GO:0044424 intracellular part; GO:0…	GO:0001671 ATPase activator activity; GO:0030234 enzyme regulator activity; GO:0051117 ATPase binding; GO:0005488 binding; GO:0060589 nucleoside-triphosphatase regulator activity; GO:0005515 protein binding; GO:0060590 ATPase regulator activity; GO:0098772 molecular function regulator; GO:0019899 enzyme binding; GO:0008047 enzyme activator activity;	K23001
P0DOV1	Interferon-activable protein 205-B OS=Mus musculus OX=10090 GN=Mnda PE=1 SV=1	1.44	Up	0.0112358	Mnda	46.977	65.6	23	44	4	1.216	1.12	1.218	0.948	0.726	0.794	nucleus	GO:0097659 nucleic acid-templated transcription; GO:0009058 biosynthetic process; GO:0044237 cellular metabolic process; GO:0051253 negative regulation of RNA metabolic process; GO:2001141 regulation of RNA biosynthetic process; GO:0008152 metabolic process; GO:0043170 macromolecule metabolic process; GO:0010558 negative regulation of macromolecule biosynthetic process; GO:1903507 negative regula…	GO:0043229 intracellular organelle; GO:0016020 membrane; GO:0043232 intracellular non-membrane-bounded organelle; GO:0005737 cytoplasm; GO:0044446 intracellular organelle part; GO:0031981 nuclear lumen; GO:0044424 intracellular part; GO:0005730 nucleolus; GO:0016604 nuclear body; GO:0005829 cytosol; GO:0005623 cell; GO:0044422 organelle part; GO:0043228 non-membrane-bounded organelle; GO:0043226 …	GO:0000981 RNA polymerase II transcription factor activity, sequence-specific DNA binding; GO:0003677 DNA binding; GO:0003723 RNA binding; GO:0000976 transcription regulatory region sequence-specific DNA binding; GO:0003690 double-stranded DNA binding; GO:1990837 sequence-specific double-stranded DNA binding; GO:0001012 RNA polymerase II regulatory region DNA binding; GO:0005515 protein binding; …				IPR004021; IPR004020;	HIN-200/IF120x; DAPIN domain;
O08599	Syntaxin-binding protein 1 OS=Mus musculus OX=10090 GN=Stxbp1 PE=1 SV=2	1.439	Up	0.0165358	Stxbp1	67.568	16.3	9	9	8	1.039	1.201	1.318	0.864	0.729	0.879	cytoplasm	GO:0060627 regulation of vesicle-mediated transport; GO:0044700 single organism signaling; GO:0007596 blood coagulation; GO:0021700 developmental maturation; GO:0010941 regulation of cell death; GO:0065008 regulation of biological quality; GO:0050796 regulation of insulin secretion; GO:0043523 regulation of neuron apoptotic process; GO:0007269 neurotransmitter secretion; GO:0032989 cellular compo…	GO:0016020 membrane; GO:0044421 extracellular region part; GO:0031410 cytoplasmic vesicle; GO:0071944 cell periphery; GO:0031982 vesicle; GO:0005737 cytoplasm; GO:0032991 macromolecular complex; GO:0044424 intracellular part; GO:0005623 cell; GO:0042734 presynaptic membrane; GO:0043679 axon terminus; GO:0044422 organelle part; GO:0031974 membrane-enclosed lumen; GO:0070062 extracellular exosome; …	GO:0000149 SNARE binding; GO:0003723 RNA binding; GO:0047485 protein N-terminus binding; GO:0019901 protein kinase binding; GO:0005515 protein binding; GO:0019900 kinase binding; GO:1901363 heterocyclic compound binding; GO:0097159 organic cyclic compound binding; GO:0017075 syntaxin-1 binding; GO:0042802 identical protein binding; GO:0005488 binding; GO:0003676 nucleic acid binding; GO:0019904 p…	K15292	STXBP1, MUNC18-1; syntaxin-binding protein 1	mmu04721 Synaptic vesicle cycle	IPR027482;	Sec1-like, domain 2;
P62874	Guanine nucleotide-binding protein G(I)/G(S)/G(T) subunit beta-1 OS=Mus musculus OX=10090 GN=Gnb1 PE=1 SV=3	1.436	Up	0.033435	Gnb1	37.377	36.5	11	32	5	1.052	1.216	1.314	0.987	0.715	0.792	cytoplasm	GO:0044085 cellular component biogenesis; GO:0044700 single organism signaling; GO:0065008 regulation of biological quality; GO:0010659 cardiac muscle cell apoptotic process; GO:0072503 cellular divalent inorganic cation homeostasis; GO:0044699 single-organism process; GO:0010657 muscle cell apoptotic process; GO:0050877 neurological system process; GO:0009605 response to external stimulus; GO:00…	GO:0016020 membrane; GO:0030425 dendrite; GO:0044421 extracellular region part; GO:0019898 extrinsic component of membrane; GO:0031090 organelle membrane; GO:0005737 cytoplasm; GO:0032991 macromolecular complex; GO:0005623 cell; GO:0009898 cytoplasmic side of plasma membrane; GO:0044422 organelle part; GO:0005765 lysosomal membrane; GO:0070062 extracellular exosome; GO:0098590 plasma membrane reg…	GO:0005102 receptor binding; GO:0044877 macromolecular complex binding; GO:0016817 hydrolase activity, acting on acid anhydrides; GO:0016787 hydrolase activity; GO:0005515 protein binding; GO:0017111 nucleoside-triphosphatase activity; GO:0004871 signal transducer activity; GO:0030507 spectrin binding; GO:0008092 cytoskeletal protein binding; GO:0016462 pyrophosphatase activity; GO:0042578 phosph…	K04536	GNB1; guanine nucleotide-binding protein G(I)/G(S)/G(T) subunit beta-1	mmu04014 Ras signaling pathway; mmu04062 Chemokine signaling pathway; mmu04151 PI3K-Akt signaling pathway; mmu04371 Apelin signaling pathway; mmu04713 Circadian entrainment; mmu04723 Retrograde endocannabinoid signaling; mmu04724 Glutamatergic synapse; mmu04725 Cholinergic synapse; mmu04726 Serotonergic synapse; mmu04727 GABAergic synapse; mmu04728 Dopaminergic synapse; mmu04740 Olfactory transdu…	IPR017986; IPR015943; IPR001632;	WD40-repeat-containing domain; WD40/YVTN repeat-like-containing domain; G-protein, beta subunit;
Q6PGD0	All-trans retinoic acid-induced differentiation factor OS=Mus musculus OX=10090 GN=Atraid PE=2 SV=2	1.435	Up	0.0161238	Atraid	23.857	4.5	1	2	1	1.043	1.222	1.296	0.933	0.785	0.763	extracellular	GO:0050794 regulation of cellular process; GO:0042177 negative regulation of protein catabolic process; GO:0042127 regulation of cell proliferation; GO:0060255 regulation of macromolecule metabolic process; GO:0045778 positive regulation of ossification; GO:0048869 cellular developmental process; GO:0070169 positive regulation of biomineral tissue development; GO:0044699 single-organism process; …	GO:0016020 membrane; GO:0031090 organelle membrane; GO:0071944 cell periphery; GO:0005737 cytoplasm; GO:0031224 intrinsic component of membrane; GO:0044424 intracellular part; GO:0005623 cell; GO:0044422 organelle part; GO:0005765 lysosomal membrane; GO:0044425 membrane part; GO:0044464 cell part; GO:0005622 intracellular; GO:0098805 whole membrane; GO:0005764 lysosome; GO:0048471 perinuclear reg…	GO:0005515 protein binding; GO:0005488 binding;				IPR000742; IPR032675;	EGF-like domain; Leucine-rich repeat domain, L domain-like;
Q9CQW9	Interferon-induced transmembrane protein 3 OS=Mus musculus OX=10090 GN=Ifitm3 PE=1 SV=1	1.435	Up	0.0042425	Ifitm3	14.954	48.9	5	15	5	1.229	1.085	1.161	0.89	0.773	0.759	plasma membrane	GO:0044700 single organism signaling; GO:0007166 cell surface receptor signaling pathway; GO:0098542 defense response to other organism; GO:0044699 single-organism process; GO:0044764 multi-organism cellular process; GO:0032897 negative regulation of viral transcription; GO:0051253 negative regulation of RNA metabolic process; GO:0071345 cellular response to cytokine stimulus; GO:0051234 establis…	GO:0016020 membrane; GO:0044421 extracellular region part; GO:0005783 endoplasmic reticulum; GO:0031090 organelle membrane; GO:0031410 cytoplasmic vesicle; GO:0071944 cell periphery; GO:0031982 vesicle; GO:0005737 cytoplasm; GO:0044433 cytoplasmic vesicle part; GO:0031224 intrinsic component of membrane; GO:0044424 intracellular part; GO:0005623 cell; GO:0044422 organelle part; GO:0005765 lysosom…		K06566	IFITM; interferon induced transmembrane protein
Q99LQ7	Transmembrane protein 189 OS=Mus musculus OX=10090 GN=Tmem189 PE=1 SV=1	1.433	Up	0.033296	Tmem189	31.133	13.7	3	3	3	1.018	1.414	1.131	0.919	0.772	0.795	plasma membrane	GO:0008152 metabolic process; GO:0032446 protein modification by small protein conjugation; GO:0016567 protein ubiquitination; GO:0044260 cellular macromolecule metabolic process; GO:0044267 cellular protein metabolic process; GO:0006464 cellular protein modification process; GO:0043170 macromolecule metabolic process; GO:0019538 protein metabolic process; GO:0070647 protein modification by small…	GO:0043229 intracellular organelle; GO:0016020 membrane; GO:0042175 nuclear outer membrane-endoplasmic reticulum membrane network; GO:0005783 endoplasmic reticulum; GO:0044446 intracellular organelle part; GO:0005737 cytoplasm; GO:0031224 intrinsic component of membrane; GO:0012505 endomembrane system; GO:0044424 intracellular part; GO:0005623 cell; GO:0016021 integral component of membrane; GO:0…	GO:0061630 ubiquitin protein ligase activity; GO:0031625 ubiquitin protein ligase binding; GO:0019787 ubiquitin-like protein transferase activity; GO:0003824 catalytic activity; GO:0005488 binding; GO:0004842 ubiquitin-protein transferase activity; GO:0005515 protein binding; GO:0061659 ubiquitin-like protein ligase activity; GO:0044389 ubiquitin-like protein ligase binding; GO:0016740 transferas…	K20656	TMEM189; transmembrane protein 189		IPR019547;	B domain of TMEM189, localisation domain;
Q8BV13	COP9 signalosome complex subunit 7b OS=Mus musculus OX=10090 GN=Cops7b PE=1 SV=1	1.431	Up	0.027504	Cops7b	29.689	23.1	6	7	6	0.968	1.269	1.317	0.874	0.774	0.836	cytoplasm	GO:0000338 protein deneddylation; GO:0070646 protein modification by small protein removal; GO:0044267 cellular protein metabolic process; GO:0070647 protein modification by small protein conjugation or removal; GO:0044238 primary metabolic process; GO:0044237 cellular metabolic process; GO:0071704 organic substance metabolic process; GO:0008152 metabolic process; GO:0044260 cellular macromolecul…	GO:0043229 intracellular organelle; GO:0005737 cytoplasm; GO:0044446 intracellular organelle part; GO:0032991 macromolecular complex; GO:0031981 nuclear lumen; GO:0044424 intracellular part; GO:0008180 COP9 signalosome; GO:0005623 cell; GO:0044422 organelle part; GO:0043226 organelle; GO:0043231 intracellular membrane-bounded organelle; GO:0031974 membrane-enclosed lumen; GO:0005654 nucleoplasm; …	GO:0005515 protein binding; GO:0005488 binding;	K12180	COPS7, CSN7; COP9 signalosome complex subunit 7		IPR000717;	Proteasome component (PCI) domain;
P58137	Acyl-coenzyme A thioesterase 8 OS=Mus musculus OX=10090 GN=Acot8 PE=1 SV=1	1.428	Up	0.041737	Acot8	35.827	21.9	6	7	6	1.043	1.264	1.251	1.007	0.78	0.705	cytoplasm	GO:0044699 single-organism process; GO:0044255 cellular lipid metabolic process; GO:0044237 cellular metabolic process; GO:0008152 metabolic process; GO:0045225 negative regulation of CD4 biosynthetic process; GO:0032787 monocarboxylic acid metabolic process; GO:0010558 negative regulation of macromolecule biosynthetic process; GO:1903019 negative regulation of glycoprotein metabolic process; GO:…	GO:0043229 intracellular organelle; GO:0044439 peroxisomal part; GO:0005777 peroxisome; GO:0044446 intracellular organelle part; GO:0005737 cytoplasm; GO:0044438 microbody part; GO:0044424 intracellular part; GO:0005623 cell; GO:0044422 organelle part; GO:0005739 mitochondrion; GO:0031974 membrane-enclosed lumen; GO:0043231 intracellular membrane-bounded organelle; GO:0043226 organelle; GO:003190…	GO:0033882 choloyl-CoA hydrolase activity; GO:0052689 carboxylic ester hydrolase activity; GO:0052815 medium-chain acyl-CoA hydrolase activity; GO:0005102 receptor binding; GO:0003824 catalytic activity; GO:0005488 binding; GO:0016788 hydrolase activity, acting on ester bonds; GO:0047617 acyl-CoA hydrolase activity; GO:0005515 protein binding; GO:0016289 CoA hydrolase activity; GO:0016787 hydrola…	K11992	ACOT8, PTE; acyl-CoA thioesterase 8 [EC:3.1.2.27]	mmu00120 Primary bile acid biosynthesis; mmu01100 Metabolic pathways; mmu04146 Peroxisome	IPR029069;	HotDog domain;
Q9WVL2	Signal transducer and activator of transcription 2 OS=Mus musculus OX=10090 GN=Stat2 PE=1 SV=1	1.425	Up	0.00065872	Stat2	105.42	17.3	14	19	14	1.181	1.19	1.215	0.796	0.898	0.822	nucleus	GO:0044700 single organism signaling; GO:0007166 cell surface receptor signaling pathway; GO:0097659 nucleic acid-templated transcription; GO:0098542 defense response to other organism; GO:0044699 single-organism process; GO:0009058 biosynthetic process; GO:0044764 multi-organism cellular process; GO:0010821 regulation of mitochondrion organization; GO:0044237 cellular metabolic process; GO:00713…	GO:0016020 membrane; GO:0043229 intracellular organelle; GO:0071944 cell periphery; GO:0005737 cytoplasm; GO:0044424 intracellular part; GO:0005829 cytosol; GO:0005623 cell; GO:0005886 plasma membrane; GO:0043231 intracellular membrane-bounded organelle; GO:0043226 organelle; GO:0005634 nucleus; GO:0005622 intracellular; GO:0044464 cell part; GO:0043227 membrane-bounded organelle; GO:0044444 cyto…	GO:0097159 organic cyclic compound binding; GO:1901363 heterocyclic compound binding; GO:0003677 DNA binding; GO:0042802 identical protein binding; GO:0005488 binding; GO:0001071 nucleic acid binding transcription factor activity; GO:0003676 nucleic acid binding; GO:0005515 protein binding; GO:0004871 signal transducer activity; GO:0003700 transcription factor activity, sequence-specific DNA bind…	K11221	STAT2; signal transducer and activator of transcription 2	mmu04062 Chemokine signaling pathway; mmu04217 Necroptosis; mmu04380 Osteoclast differentiation; mmu04621 NOD-like receptor signaling pathway; mmu04625 C-type lectin receptor signaling pathway; mmu04630 JAK-STAT signaling pathway; mmu05160 Hepatitis C; mmu05161 Hepatitis B; mmu05162 Measles; mmu05164 Influenza A; mmu05165 Human papillomavirus infection; mmu05167 Kaposi sarcoma-associated herpesvi…	IPR022756; IPR013801; IPR008967; IPR011992; IPR013800; IPR000980; IPR012345; IPR013799; IPR015988;	Signal transducer and activation of transcription 2, C-terminal; STAT transcription factor, DNA-binding; p53-like transcription factor, DNA-binding; EF-hand domain pair; STAT transcription factor, all-alpha domain; SH2 domain; STAT transcription factor, DNA-binding, subdomain; STAT transcription factor, protein interaction; STAT transcription factor, coiled coil;
P62046	Leucine-rich repeat and calponin homology domain-containing protein 1 OS=Mus musculus OX=10090 GN=Lrch1 PE=1 SV=2	1.425	Up	0.0054021	Lrch1	79.075	12	7	9	7	1.094	1.254	1.234	0.902	0.764	0.847	extracellular	GO:0050794 regulation of cellular process; GO:0044700 single organism signaling; GO:0051716 cellular response to stimulus; GO:0007165 signal transduction; GO:0050789 regulation of biological process; GO:0007154 cell communication; GO:0044699 single-organism process; GO:0023052 signaling; GO:0050896 response to stimulus; GO:0009987 cellular process; GO:0065007 biological regulation;	GO:0016020 membrane; GO:0005623 cell; GO:0044464 cell part; GO:0071944 cell periphery; GO:0005886 plasma membrane;	GO:0005515 protein binding; GO:0005488 binding;				IPR001715; IPR032675;	Calponin homology domain; Leucine-rich repeat domain, L domain-like;
Q8BIG7	Catechol O-methyltransferase domain-containing protein 1 OS=Mus musculus OX=10090 GN=Comtd1 PE=1 SV=1	1.424	Up	0.040023	Comtd1	28.96	8	2	3	2	1.013	1.271	1.252	0.988	0.765	0.73	extracellular	GO:0008152 metabolic process; GO:0032259 methylation;	GO:0043226 organelle; GO:0043231 intracellular membrane-bounded organelle; GO:0043229 intracellular organelle; GO:0016020 membrane; GO:0044464 cell part; GO:0005622 intracellular; GO:0044425 membrane part; GO:0005737 cytoplasm; GO:0031224 intrinsic component of membrane; GO:0044424 intracellular part; GO:0005623 cell; GO:0043227 membrane-bounded organelle; GO:0016021 integral component of membran…	GO:0016741 transferase activity, transferring one-carbon groups; GO:0008171 O-methyltransferase activity; GO:0008168 methyltransferase activity; GO:0003824 catalytic activity; GO:0016740 transferase activity;				IPR029063;	S-adenosyl-L-methionine-dependent methyltransferase;
Q9D4C5	ELL-associated factor 1 OS=Mus musculus OX=10090 GN=Eaf1 PE=1 SV=2	1.421	Up	0.022662	Eaf1	28.967	3.7	1	1	1	1.07	1.217	1.253	0.694	0.903	0.894	nucleus	GO:0097659 nucleic acid-templated transcription; GO:0009891 positive regulation of biosynthetic process; GO:0009058 biosynthetic process; GO:0044237 cellular metabolic process; GO:2001141 regulation of RNA biosynthetic process; GO:0008152 metabolic process; GO:0009893 positive regulation of metabolic process; GO:0051173 positive regulation of nitrogen compound metabolic process; GO:0045944 positi…	GO:0043229 intracellular organelle; GO:0044421 extracellular region part; GO:0044446 intracellular organelle part; GO:0032991 macromolecular complex; GO:0031981 nuclear lumen; GO:0044424 intracellular part; GO:0016604 nuclear body; GO:0005623 cell; GO:0005576 extracellular region; GO:0015030 Cajal body; GO:0044422 organelle part; GO:0043226 organelle; GO:0043231 intracellular membrane-bounded org…	GO:0005515 protein binding; GO:0008134 transcription factor binding; GO:0005488 binding;	K15186	EAF; ELL-associated factor		IPR019194;	Transcription elognation factor Eaf, N-terminal;
Q9Z0T9	Integrin beta-6 OS=Mus musculus OX=10090 GN=Itgb6 PE=1 SV=1	1.42	Up	0.033163	Itgb6	86.041	1.1	1	1	1	0.981	1.296	1.272	0.927	0.821	0.751	extracellular	GO:0050794 regulation of cellular process; GO:0044700 single organism signaling; GO:0051716 cellular response to stimulus; GO:0006950 response to stress; GO:0007166 cell surface receptor signaling pathway; GO:0033627 cell adhesion mediated by integrin; GO:0044699 single-organism process; GO:0007229 integrin-mediated signaling pathway; GO:0023052 signaling; GO:0050896 response to stimulus; GO:0022…	GO:0016020 membrane; GO:0098636 protein complex involved in cell adhesion; GO:0044421 extracellular region part; GO:0009897 external side of plasma membrane; GO:0098796 membrane protein complex; GO:0030054 cell junction; GO:0071944 cell periphery; GO:0031982 vesicle; GO:0031224 intrinsic component of membrane; GO:0032991 macromolecular complex; GO:0005887 integral component of plasma membrane; GO…	GO:0050839 cell adhesion molecule binding; GO:0060089 molecular transducer activity; GO:0004872 receptor activity; GO:0005102 receptor binding; GO:0005488 binding; GO:0044877 macromolecular complex binding; GO:0005515 protein binding; GO:0005178 integrin binding; GO:0032403 protein complex binding;	K06589	ITGB6; integrin beta 6	mmu04151 PI3K-Akt signaling pathway; mmu04510 Focal adhesion; mmu04512 ECM-receptor interaction; mmu04810 Regulation of actin cytoskeleton; mmu05165 Human papillomavirus infection; mmu05410 Hypertrophic cardiomyopathy (HCM); mmu05412 Arrhythmogenic right ventricular cardiomyopathy (ARVC); mmu05414 Dilated cardiomyopathy (DCM)	IPR032695; IPR033760; IPR002369; IPR016201; IPR012896; IPR014836; IPR002035;	Integrin domain; Integrin beta N-terminal; Integrin beta subunit, VWA domain; PSI domain; Integrin beta subunit, tail; Integrin beta subunit, cytoplasmic domain; von Willebrand factor, type A;
Q8BV49	Pyrin and HIN domain-containing protein 1 OS=Mus musculus OX=10090 GN=Pyhin1 PE=1 SV=1	1.419	Up	0.0065418	Pyhin1	46.886	48.1	20	38	19	1.148	1.229	1.237	0.92	0.88	0.746	nucleus	GO:0035456 response to interferon-beta; GO:0050794 regulation of cellular process; GO:0060255 regulation of macromolecule metabolic process; GO:0071310 cellular response to organic substance; GO:0019219 regulation of nucleobase-containing compound metabolic process; GO:0035458 cellular response to interferon-beta; GO:0048523 negative regulation of cellular process; GO:0031324 negative regulation …	GO:0043229 intracellular organelle; GO:0016020 membrane; GO:0043232 intracellular non-membrane-bounded organelle; GO:0005737 cytoplasm; GO:0044446 intracellular organelle part; GO:0031981 nuclear lumen; GO:0044424 intracellular part; GO:0005730 nucleolus; GO:0005829 cytosol; GO:0005623 cell; GO:0044422 organelle part; GO:0043228 non-membrane-bounded organelle; GO:0043231 intracellular membrane-bo…	GO:0000981 RNA polymerase II transcription factor activity, sequence-specific DNA binding; GO:0003677 DNA binding; GO:0003723 RNA binding; GO:0000976 transcription regulatory region sequence-specific DNA binding; GO:0003690 double-stranded DNA binding; GO:1990837 sequence-specific double-stranded DNA binding; GO:0001012 RNA polymerase II regulatory region DNA binding; GO:0005515 protein binding; …				IPR004021; IPR004020;	HIN-200/IF120x; DAPIN domain;
Q9QWH1	Polyhomeotic-like protein 2 OS=Mus musculus OX=10090 GN=Phc2 PE=1 SV=1	1.418	Up	0.02674	Phc2	89.798	3.1	2	2	1	1.04	1.237	1.266	0.973	0.746	0.779	nucleus	GO:0032502 developmental process; GO:0000003 reproduction; GO:0044707 single-multicellular organism process; GO:0048232 male gamete generation; GO:0022414 reproductive process; GO:0007283 spermatogenesis; GO:0019953 sexual reproduction; GO:0044699 single-organism process; GO:0032501 multicellular organismal process; GO:0007276 gamete generation; GO:0051704 multi-organism process; GO:0032504 multi…	GO:0032991 macromolecular complex; GO:0044424 intracellular part; GO:0005623 cell; GO:0000792 heterochromatin; GO:0044422 organelle part; GO:0044427 chromosomal part; GO:0043228 non-membrane-bounded organelle; GO:0031974 membrane-enclosed lumen; GO:1902494 catalytic complex; GO:0005654 nucleoplasm; GO:0070013 intracellular organelle lumen; GO:0044464 cell part; GO:0005622 intracellular; GO:000569…	GO:0097159 organic cyclic compound binding; GO:1901363 heterocyclic compound binding; GO:0003677 DNA binding; GO:0042802 identical protein binding; GO:0046914 transition metal ion binding; GO:0005488 binding; GO:0043167 ion binding; GO:0003676 nucleic acid binding; GO:0046872 metal ion binding; GO:0043169 cation binding; GO:0005515 protein binding; GO:0008270 zinc ion binding;	K11457	PHC2, EDR2; polyhomeotic-like protein 2		IPR013761; IPR012313; IPR001660;	Sterile alpha motif/pointed domain; Zinc finger, FCS-type; Sterile alpha motif domain;
Q8R151	NFX1-type zinc finger-containing protein 1 OS=Mus musculus OX=10090 GN=Znfx1 PE=1 SV=3	1.417	Up	0.0029795	Znfx1	218.83	16.6	26	30	26	1.281	1.13	1.108	0.854	0.781	0.849	cytoplasm,nucleus	GO:0050794 regulation of cellular process; GO:0010468 regulation of gene expression; GO:0006355 regulation of transcription, DNA-templated; GO:0031326 regulation of cellular biosynthetic process; GO:0080090 regulation of primary metabolic process; GO:0060255 regulation of macromolecule metabolic process; GO:0019219 regulation of nucleobase-containing compound metabolic process; GO:0010556 regulat…	GO:0043226 organelle; GO:0043231 intracellular membrane-bounded organelle; GO:0043229 intracellular organelle; GO:0005634 nucleus; GO:0044464 cell part; GO:0005622 intracellular; GO:0044424 intracellular part; GO:0043227 membrane-bounded organelle; GO:0005623 cell;	GO:0097159 organic cyclic compound binding; GO:1901363 heterocyclic compound binding; GO:0003723 RNA binding; GO:0046914 transition metal ion binding; GO:0005488 binding; GO:0001071 nucleic acid binding transcription factor activity; GO:0043167 ion binding; GO:0003676 nucleic acid binding; GO:0043169 cation binding; GO:0046872 metal ion binding; GO:0008270 zinc ion binding; GO:0003700 transcripti…				IPR000967; IPR027417;	Zinc finger, NF-X1-type; P-loop containing nucleoside triphosphate hydrolase;
Q3UPF5	Zinc finger CCCH-type antiviral protein 1 OS=Mus musculus OX=10090 GN=Zc3hav1 PE=1 SV=1	1.416	Up	0.0100191	Zc3hav1	106.69	20.8	17	19	17	1.259	1.237	1.127	0.972	0.783	0.803	cytoplasm,nucleus	GO:0032481 positive regulation of type I interferon production; GO:0065008 regulation of biological quality; GO:0044359 modulation of molecular function in other organism; GO:0032647 regulation of interferon-alpha production; GO:0098542 defense response to other organism; GO:0031347 regulation of defense response; GO:0009607 response to biotic stimulus; GO:0009605 response to external stimulus; G…	GO:0097708 intracellular vesicle; GO:0043229 intracellular organelle; GO:0005770 late endosome; GO:0031410 cytoplasmic vesicle; GO:0030054 cell junction; GO:0005737 cytoplasm; GO:0031982 vesicle; GO:0070161 anchoring junction; GO:0012505 endomembrane system; GO:0044424 intracellular part; GO:0005913 cell-cell adherens junction; GO:0005829 cytosol; GO:0005911 cell-cell junction; GO:0005623 cell; G…	GO:0016763 transferase activity, transferring pentosyl groups; GO:0003723 RNA binding; GO:0003950 NAD+ ADP-ribosyltransferase activity; GO:0043167 ion binding; GO:0005515 protein binding; GO:0098632 protein binding involved in cell-cell adhesion; GO:1901363 heterocyclic compound binding; GO:0097159 organic cyclic compound binding; GO:0050839 cell adhesion molecule binding; GO:0098641 cadherin bin…	K15259	PARP7S; poly [ADP-ribose] polymerase 7/11/12/13 [EC:2.4.2.30]		IPR000571; IPR004170; IPR012317;	Zinc finger, CCCH-type; WWE domain; Poly(ADP-ribose) polymerase, catalytic domain;
Q8C172	Ceramide synthase 6 OS=Mus musculus OX=10090 GN=Cers6 PE=1 SV=1	1.408	Up	0.0064996	Cers6	44.812	8.1	4	5	4	1.072	1.268	1.195	0.884	0.86	0.767	plasma membrane	GO:0044711 single-organism biosynthetic process; GO:0006643 membrane lipid metabolic process; GO:0006672 ceramide metabolic process; GO:0044763 single-organism cellular process; GO:0006807 nitrogen compound metabolic process; GO:0044699 single-organism process; GO:0009058 biosynthetic process; GO:0044255 cellular lipid metabolic process; GO:0043603 cellular amide metabolic process; GO:0044238 pri…	GO:0043229 intracellular organelle; GO:0016020 membrane; GO:0042175 nuclear outer membrane-endoplasmic reticulum membrane network; GO:0005783 endoplasmic reticulum; GO:0031090 organelle membrane; GO:0005635 nuclear envelope; GO:0005737 cytoplasm; GO:0044446 intracellular organelle part; GO:0031967 organelle envelope; GO:0031224 intrinsic component of membrane; GO:0012505 endomembrane system; GO:0…	GO:0097159 organic cyclic compound binding; GO:1901363 heterocyclic compound binding; GO:0003677 DNA binding; GO:0016746 transferase activity, transferring acyl groups; GO:0003824 catalytic activity; GO:0005488 binding; GO:0003676 nucleic acid binding; GO:0050291 sphingosine N-acyltransferase activity; GO:0016747 transferase activity, transferring acyl groups other than amino-acyl groups; GO:0016…	K23727		mmu00600 Sphingolipid metabolism; mmu01100 Metabolic pathways; mmu04071 Sphingolipid signaling pathway	IPR001356; IPR009057; IPR006634;	Homeobox domain; Homeobox domain-like; TRAM/LAG1/CLN8 homology domain;
P56379	ATP synthase subunit ATP5MPL, mitochondrial OS=Mus musculus OX=10090 GN=Atp5mpl PE=1 SV=1	1.405	Up	0.0149426	Atp5mpl	6.6979	34.5	3	7	3	1.157	1.136	1.147	0.753	0.869	0.826	mitochondria		GO:0016020 membrane; GO:0098800 inner mitochondrial membrane protein complex; GO:0031090 organelle membrane; GO:0098796 membrane protein complex; GO:0005737 cytoplasm; GO:0031224 intrinsic component of membrane; GO:0032991 macromolecular complex; GO:0044424 intracellular part; GO:0098798 mitochondrial protein complex; GO:0005623 cell; GO:0044455 mitochondrial membrane part; GO:0044422 organelle p…		K18193	MP68, MLQ; 6.8 kDa mitochondrial proteolipid
Q91V08	C-type lectin domain family 2 member D OS=Mus musculus OX=10090 GN=Clec2d PE=1 SV=1	1.399	Up	0.042905	Clec2d	23.647	15.9	3	3	3	0.972	1.271	1.284	0.867	0.92	0.734	plasma membrane	GO:0044700 single organism signaling; GO:0050794 regulation of cellular process; GO:0051093 negative regulation of developmental process; GO:0002762 negative regulation of myeloid leukocyte differentiation; GO:0031341 regulation of cell killing; GO:0045637 regulation of myeloid cell differentiation; GO:0002698 negative regulation of immune effector process; GO:0002704 negative regulation of leuko…	GO:0016020 membrane; GO:0031226 intrinsic component of plasma membrane; GO:0009897 external side of plasma membrane; GO:0044459 plasma membrane part; GO:0044425 membrane part; GO:0044464 cell part; GO:0071944 cell periphery; GO:0031224 intrinsic component of membrane; GO:0009986 cell surface; GO:0005887 integral component of plasma membrane; GO:0005623 cell; GO:0016021 integral component of membr…	GO:0038023 signaling receptor activity; GO:0060089 molecular transducer activity; GO:0004872 receptor activity; GO:0005102 receptor binding; GO:0005488 binding; GO:0046703 natural killer cell lectin-like receptor binding; GO:0030246 carbohydrate binding; GO:0005515 protein binding; GO:0004888 transmembrane signaling receptor activity; GO:0004871 signal transducer activity; GO:0099600 transmembran…				IPR001304; IPR033992; IPR016187; IPR016186;	C-type lectin-like; Natural killer cell receptor-like, C-type lectin-like domain; C-type lectin fold; C-type lectin-like/link domain;
O89116	Vesicle transport through interaction with t-SNAREs homolog 1A OS=Mus musculus OX=10090 GN=Vti1a PE=1 SV=1	1.398	Up	0.0151412	Vti1a	24.986	14.7	3	3	3	1.06	1.28	1.184	0.944	0.806	0.77	cytoplasm	GO:0044707 single-multicellular organism process; GO:0046907 intracellular transport; GO:0016043 cellular component organization; GO:0090174 organelle membrane fusion; GO:0010256 endomembrane system organization; GO:0072594 establishment of protein localization to organelle; GO:0048193 Golgi vesicle transport; GO:0044699 single-organism process; GO:0006623 protein targeting to vacuole; GO:0048280…	GO:0016020 membrane; GO:0031090 organelle membrane; GO:0005737 cytoplasm; GO:0044433 cytoplasmic vesicle part; GO:0043025 neuronal cell body; GO:0032991 macromolecular complex; GO:0005623 cell; GO:0044422 organelle part; GO:0070382 exocytic vesicle; GO:0008021 synaptic vesicle; GO:0030136 clathrin-coated vesicle; GO:0031902 late endosome membrane; GO:0005622 intracellular; GO:0099503 secretory ve…	GO:0005484 SNAP receptor activity; GO:0000149 SNARE binding; GO:0005515 protein binding; GO:0005488 binding;	K08493	VTI1; vesicle transport through interaction with t-SNAREs 1	mmu04130 SNARE interactions in vesicular transport	IPR000727; IPR007705; IPR010989;	Target SNARE coiled-coil homology domain; Vesicle transport v-SNARE, N-terminal; SNARE;
Q9CR62	Mitochondrial 2-oxoglutarate/malate carrier protein OS=Mus musculus OX=10090 GN=Slc25a11 PE=1 SV=3	1.396	Up	0.044723	Slc25a11	34.155	44.3	12	19	12	1.07	1.266	1.18	1.03	0.752	0.736	cytoplasm	GO:0006839 mitochondrial transport; GO:0044699 single-organism process; GO:0071702 organic substance transport; GO:0046942 carboxylic acid transport; GO:0015849 organic acid transport; GO:0015742 alpha-ketoglutarate transport; GO:0051234 establishment of localization; GO:0006810 transport; GO:0006820 anion transport; GO:0015711 organic anion transport; GO:1902578 single-organism localization; GO:…	GO:0043229 intracellular organelle; GO:0016020 membrane; GO:0044429 mitochondrial part; GO:0031090 organelle membrane; GO:0031967 organelle envelope; GO:0044446 intracellular organelle part; GO:0005737 cytoplasm; GO:0031224 intrinsic component of membrane; GO:0044424 intracellular part; GO:0005623 cell; GO:0016021 integral component of membrane; GO:0044422 organelle part; GO:0005739 mitochondrion…	GO:0005342 organic acid transmembrane transporter activity; GO:0005310 dicarboxylic acid transmembrane transporter activity; GO:0022804 active transmembrane transporter activity; GO:0015291 secondary active transmembrane transporter activity; GO:0003723 RNA binding; GO:0015075 ion transmembrane transporter activity; GO:0015556 C4-dicarboxylate transmembrane transporter activity; GO:0022892 substr…	K15104	SLC25A11, OGC; solute carrier family 25 (mitochondrial oxoglutarate transporter), member 11		IPR023395;	Mitochondrial carrier domain;
Q8R3H7	Heparan sulfate 2-O-sulfotransferase 1 OS=Mus musculus OX=10090 GN=Hs2st1 PE=1 SV=2	1.377	Up	0.032643	Hs2st1	41.813	7.9	2	2	2	1.01	1.187	1.303	0.961	0.803	0.777	endoplasmic reticulum	GO:0072028 nephron morphogenesis; GO:0030201 heparan sulfate proteoglycan metabolic process; GO:0061333 renal tubule morphogenesis; GO:0072080 nephron tubule development; GO:0035148 tube formation; GO:0060675 ureteric bud morphogenesis; GO:0044699 single-organism process; GO:0009058 biosynthetic process; GO:0044237 cellular metabolic process; GO:0044264 cellular polysaccharide metabolic process; …	GO:0043229 intracellular organelle; GO:0016020 membrane; GO:0098588 bounding membrane of organelle; GO:0031090 organelle membrane; GO:0005737 cytoplasm; GO:0044446 intracellular organelle part; GO:0000139 Golgi membrane; GO:0031224 intrinsic component of membrane; GO:0012505 endomembrane system; GO:0044424 intracellular part; GO:0005623 cell; GO:0016021 integral component of membrane; GO:0044422 …	GO:0034483 heparan sulfate sulfotransferase activity; GO:0004394 heparan sulfate 2-O-sulfotransferase activity; GO:0008146 sulfotransferase activity; GO:0016782 transferase activity, transferring sulfur-containing groups; GO:0003824 catalytic activity; GO:0016740 transferase activity;	K02513	HS2ST1; heparan sulfate 2-O-sulfotransferase HS2ST1 [EC:2.8.2.-]	mmu00534 Glycosaminoglycan biosynthesis - heparan sulfate / heparin	IPR027417;	P-loop containing nucleoside triphosphate hydrolase;
Q03147	Cyclin-dependent kinase 7 OS=Mus musculus OX=10090 GN=Cdk7 PE=1 SV=2	1.376	Up	0.0199555	Cdk7	38.968	9	3	4	3	1.04	1.254	1.207	0.95	0.83	0.764	cytoplasm	GO:0097659 nucleic acid-templated transcription; GO:0009891 positive regulation of biosynthetic process; GO:0044699 single-organism process; GO:0009058 biosynthetic process; GO:0044237 cellular metabolic process; GO:0006796 phosphate-containing compound metabolic process; GO:2001141 regulation of RNA biosynthetic process; GO:0008152 metabolic process; GO:0009893 positive regulation of metabolic p…	GO:0070985 TFIIK complex; GO:0061695 transferase complex, transferring phosphorus-containing groups; GO:0005737 cytoplasm; GO:0032991 macromolecular complex; GO:0044424 intracellular part; GO:1902554 serine/threonine protein kinase complex; GO:0005623 cell; GO:1902911 protein kinase complex; GO:0044422 organelle part; GO:0031974 membrane-enclosed lumen; GO:1902494 catalytic complex; GO:0005654 nu…	GO:1901265 nucleoside phosphate binding; GO:0016773 phosphotransferase activity, alcohol group as acceptor; GO:0016817 hydrolase activity, acting on acid anhydrides; GO:0016787 hydrolase activity; GO:0005515 protein binding; GO:0004693 cyclin-dependent protein serine/threonine kinase activity; GO:0004672 protein kinase activity; GO:0016887 ATPase activity; GO:0097159 organic cyclic compound bindi…	K02202	CDK7; cyclin-dependent kinase 7 [EC:2.7.11.22 2.7.11.23]	mmu03022 Basal transcription factors; mmu03420 Nucleotide excision repair; mmu04110 Cell cycle	IPR000719; IPR011009;	Protein kinase domain; Protein kinase-like domain;
Q61595	Kinectin OS=Mus musculus OX=10090 GN=Ktn1 PE=1 SV=1	1.376	Up	0.0032601	Ktn1	152.59	20.8	22	23	22	1.108	1.21	1.243	0.927	0.838	0.823	endoplasmic reticulum	GO:0044763 single-organism cellular process; GO:0007018 microtubule-based movement; GO:0006928 movement of cell or subcellular component; GO:0044699 single-organism process; GO:0009987 cellular process; GO:0007017 microtubule-based process;	GO:0043229 intracellular organelle; GO:0016020 membrane; GO:0042175 nuclear outer membrane-endoplasmic reticulum membrane network; GO:0005783 endoplasmic reticulum; GO:0044446 intracellular organelle part; GO:0005737 cytoplasm; GO:0031224 intrinsic component of membrane; GO:0012505 endomembrane system; GO:0044424 intracellular part; GO:0005623 cell; GO:0016021 integral component of membrane; GO:0…	GO:0005515 protein binding; GO:0008092 cytoskeletal protein binding; GO:0019894 kinesin binding; GO:0005488 binding;	K17975	KTN1; kinectin
P97872	Dimethylaniline monooxygenase [N-oxide-forming] 5 OS=Mus musculus OX=10090 GN=Fmo5 PE=1 SV=4	1.37	Up	0.0152964	Fmo5	60	6.9	4	4	4	1.065	1.303	1.119	0.798	0.817	0.93	plasma membrane	GO:0044699 single-organism process; GO:0008152 metabolic process; GO:0055114 oxidation-reduction process; GO:0044710 single-organism metabolic process;	GO:0016020 membrane; GO:0043229 intracellular organelle; GO:0042175 nuclear outer membrane-endoplasmic reticulum membrane network; GO:0005783 endoplasmic reticulum; GO:0031090 organelle membrane; GO:0044446 intracellular organelle part; GO:0005737 cytoplasm; GO:0031224 intrinsic component of membrane; GO:0012505 endomembrane system; GO:0044424 intracellular part; GO:0005829 cytosol; GO:0005623 ce…	GO:0016709 oxidoreductase activity, acting on paired donors, with incorporation or reduction of molecular oxygen, NAD(P)H as one donor, and incorporation of one atom of oxygen; GO:1901265 nucleoside phosphate binding; GO:0050660 flavin adenine dinucleotide binding; GO:0043167 ion binding; GO:0016705 oxidoreductase activity, acting on paired donors, with incorporation or reduction of molecular oxy…	K00485	FMO; dimethylaniline monooxygenase (N-oxide forming) [EC:1.14.13.8]	mmu00982 Drug metabolism - cytochrome P450	IPR016040; IPR023753;	NAD(P)-binding domain; FAD/NAD(P)-binding domain;
Q9DB43	Zinc finger protein-like 1 OS=Mus musculus OX=10090 GN=Zfpl1 PE=1 SV=1	1.369	Up	0.046945	Zfpl1	34.155	14.8	4	5	4	1.083	1.162	1.242	1.022	0.707	0.818	nucleus	GO:0006810 transport; GO:0051179 localization; GO:0016192 vesicle-mediated transport; GO:0051234 establishment of localization;	GO:0043229 intracellular organelle; GO:0016020 membrane; GO:0005737 cytoplasm; GO:0031224 intrinsic component of membrane; GO:0012505 endomembrane system; GO:0044424 intracellular part; GO:0005623 cell; GO:0016021 integral component of membrane; GO:0043231 intracellular membrane-bounded organelle; GO:0043226 organelle; GO:0005622 intracellular; GO:0044464 cell part; GO:0044425 membrane part; GO:0…	GO:0046914 transition metal ion binding; GO:0005488 binding; GO:0043167 ion binding; GO:0043169 cation binding; GO:0046872 metal ion binding; GO:0005515 protein binding; GO:0008270 zinc ion binding;				IPR001841; IPR013083;	Zinc finger, RING-type; Zinc finger, RING/FYVE/PHD-type;
Q9D2Y4	Mixed lineage kinase domain-like protein OS=Mus musculus OX=10090 GN=Mlkl PE=1 SV=1	1.369	Up	0.0029215	Mlkl	54.317	26.5	12	15	12	1.195	1.083	1.122	0.888	0.819	0.776	cytoplasm	GO:0044085 cellular component biogenesis; GO:0050794 regulation of cellular process; GO:0044700 single organism signaling; GO:0016310 phosphorylation; GO:0016043 cellular component organization; GO:0051260 protein homooligomerization; GO:0044267 cellular protein metabolic process; GO:0044699 single-organism process; GO:0050896 response to stimulus; GO:0044237 cellular metabolic process; GO:000679…	GO:0016020 membrane; GO:0071944 cell periphery; GO:0044464 cell part; GO:0005622 intracellular; GO:0005737 cytoplasm; GO:0044424 intracellular part; GO:0005623 cell; GO:0005886 plasma membrane;	GO:1901265 nucleoside phosphate binding; GO:0016773 phosphotransferase activity, alcohol group as acceptor; GO:0019901 protein kinase binding; GO:0005515 protein binding; GO:0004672 protein kinase activity; GO:0004871 signal transducer activity; GO:0097159 organic cyclic compound binding; GO:1901363 heterocyclic compound binding; GO:0016301 kinase activity; GO:0003824 catalytic activity; GO:00325…	K08849	MLKL; mixed lineage kinase domain-like [EC:2.7.11.1]	mmu04217 Necroptosis; mmu04668 TNF signaling pathway	IPR000719; IPR001245; IPR011009;	Protein kinase domain; Serine-threonine/tyrosine-protein kinase catalytic domain; Protein kinase-like domain;
Q9Z0M9	Interleukin-18-binding protein OS=Mus musculus OX=10090 GN=Il18bp PE=1 SV=2	1.367	Up	0.035279	Il18bp	21.257	6.2	1	2	1	0.966	1.287	1.231	0.86	0.786	0.903	extracellular	GO:0050794 regulation of cellular process; GO:0033554 cellular response to stress; GO:1900115 extracellular regulation of signal transduction; GO:0009968 negative regulation of signal transduction; GO:0071356 cellular response to tumor necrosis factor; GO:0023051 regulation of signaling; GO:0071310 cellular response to organic substance; GO:1901700 response to oxygen-containing compound; GO:00485…	GO:0070062 extracellular exosome; GO:0043226 organelle; GO:0005615 extracellular space; GO:0044421 extracellular region part; GO:0031982 vesicle; GO:1903561 extracellular vesicle; GO:0043227 membrane-bounded organelle; GO:0005576 extracellular region; GO:0043230 extracellular organelle;	GO:0019955 cytokine binding; GO:0048019 receptor antagonist activity; GO:0030545 receptor regulator activity; GO:0005102 receptor binding; GO:0042007 interleukin-18 binding; GO:0005488 binding; GO:0005515 protein binding; GO:0098772 molecular function regulator; GO:0030547 receptor inhibitor activity;				IPR007110;	Immunoglobulin-like domain;
Q9CQ79	Thioredoxin domain-containing protein 9 OS=Mus musculus OX=10090 GN=Txndc9 PE=1 SV=1	1.365	Up	0.0107789	Txndc9	26.259	11.9	3	3	3	1.236	1.037	1.207	0.921	0.82	0.808	cytoplasm	GO:0050794 regulation of cellular process; GO:0009116 nucleoside metabolic process; GO:0065008 regulation of biological quality; GO:0006725 cellular aromatic compound metabolic process; GO:0045454 cell redox homeostasis; GO:0044699 single-organism process; GO:0009163 nucleoside biosynthetic process; GO:0009058 biosynthetic process; GO:1901566 organonitrogen compound biosynthetic process; GO:00442…	GO:0043229 intracellular organelle; GO:0043232 intracellular non-membrane-bounded organelle; GO:0030054 cell junction; GO:0044430 cytoskeletal part; GO:0005737 cytoplasm; GO:0044446 intracellular organelle part; GO:0070161 anchoring junction; GO:0030496 midbody; GO:0044424 intracellular part; GO:0005913 cell-cell adherens junction; GO:0005911 cell-cell junction; GO:0005623 cell; GO:0044422 organe…	GO:0098641 cadherin binding involved in cell-cell adhesion; GO:0050839 cell adhesion molecule binding; GO:0098631 protein binding involved in cell adhesion; GO:0005488 binding; GO:0045296 cadherin binding; GO:0005515 protein binding; GO:0098632 protein binding involved in cell-cell adhesion;				IPR013766; IPR012336;	Thioredoxin domain; Thioredoxin-like fold;
Q8BU31	Ras-related protein Rap-2c OS=Mus musculus OX=10090 GN=Rap2c PE=1 SV=1	1.365	Up	0.028062	Rap2c	20.745	35	5	17	3	1.007	1.282	1.23	0.953	0.816	0.809	cytoplasm	GO:0044700 single organism signaling; GO:0032270 positive regulation of cellular protein metabolic process; GO:0031954 positive regulation of protein autophosphorylation; GO:0048869 cellular developmental process; GO:0044699 single-organism process; GO:0045446 endothelial cell differentiation; GO:0040013 negative regulation of locomotion; GO:2001141 regulation of RNA biosynthetic process; GO:0007…	GO:0016020 membrane; GO:0044421 extracellular region part; GO:0031410 cytoplasmic vesicle; GO:0031090 organelle membrane; GO:0071944 cell periphery; GO:0044291 cell-cell contact zone; GO:0030054 cell junction; GO:0031982 vesicle; GO:0005737 cytoplasm; GO:0044433 cytoplasmic vesicle part; GO:0055038 recycling endosome membrane; GO:0044424 intracellular part; GO:0005911 cell-cell junction; GO:00056…	GO:1901265 nucleoside phosphate binding; GO:0001882 nucleoside binding; GO:0043167 ion binding; GO:0000166 nucleotide binding; GO:0003712 transcription cofactor activity; GO:1901363 heterocyclic compound binding; GO:0097159 organic cyclic compound binding; GO:0032549 ribonucleoside binding; GO:0097367 carbohydrate derivative binding; GO:0019003 GDP binding; GO:0032553 ribonucleotide binding; GO:0…	K07839	RAP2C; Ras-related protein Rap-2C	mmu04530 Tight junction	IPR005225; IPR027417;	Small GTP-binding protein domain; P-loop containing nucleoside triphosphate hydrolase;
Q9JL15	Galectin-8 OS=Mus musculus OX=10090 GN=Lgals8 PE=1 SV=1	1.365	Up	0.0178175	Lgals8	36.161	39.2	11	13	11	1.005	1.22	1.25	0.916	0.81	0.82	cytoplasm	GO:0050863 regulation of T cell activation; GO:0002694 regulation of leukocyte activation; GO:0045321 leukocyte activation; GO:0048869 cellular developmental process; GO:0098542 defense response to other organism; GO:0044699 single-organism process; GO:0044764 multi-organism cellular process; GO:0031294 lymphocyte costimulation; GO:0006914 autophagy; GO:0051249 regulation of lymphocyte activation…	GO:0016020 membrane; GO:0044421 extracellular region part; GO:0005737 cytoplasm; GO:0031982 vesicle; GO:0044424 intracellular part; GO:0005829 cytosol; GO:0005623 cell; GO:0005576 extracellular region; GO:0043226 organelle; GO:0070062 extracellular exosome; GO:0005622 intracellular; GO:0044464 cell part; GO:1903561 extracellular vesicle; GO:0043227 membrane-bounded organelle; GO:0043230 extracell…	GO:0030246 carbohydrate binding; GO:0005488 binding;	K06832	LGALS8; galectin-8		IPR001079; IPR013320;	Galectin, carbohydrate recognition domain; Concanavalin A-like lectin/glucanase domain;
Q9QZU9	Ubiquitin/ISG15-conjugating enzyme E2 L6 OS=Mus musculus OX=10090 GN=Ube2l6 PE=1 SV=3	1.363	Up	0.02504	Ube2l6	17.841	20.9	3	3	3	1.173	1.11	1.196	0.738	0.996	0.819	nucleus	GO:0043632 modification-dependent macromolecule catabolic process; GO:0044265 cellular macromolecule catabolic process; GO:0051603 proteolysis involved in cellular protein catabolic process; GO:0044257 cellular protein catabolic process; GO:0016567 protein ubiquitination; GO:0019941 modification-dependent protein catabolic process; GO:0044267 cellular protein metabolic process; GO:0070647 protein…		GO:0005524 ATP binding; GO:1901265 nucleoside phosphate binding; GO:0019787 ubiquitin-like protein transferase activity; GO:0001882 nucleoside binding; GO:0043167 ion binding; GO:0005515 protein binding; GO:0000166 nucleotide binding; GO:0032182 ubiquitin-like protein binding; GO:0097159 organic cyclic compound binding; GO:1901363 heterocyclic compound binding; GO:0032549 ribonucleoside binding; …	K04553	UBE2L6, UBCH8; ubiquitin-conjugating enzyme E2 L6 [EC:2.3.2.23]	mmu04120 Ubiquitin mediated proteolysis; mmu05012 Parkinson disease	IPR016135; IPR000608;	Ubiquitin-conjugating enzyme/RWD-like; Ubiquitin-conjugating enzyme E2;
Q9WVK4	EH domain-containing protein 1 OS=Mus musculus OX=10090 GN=Ehd1 PE=1 SV=1	1.359	Up	0.00161536	Ehd1	60.602	55.4	29	70	19	1.178	1.094	1.162	0.85	0.886	0.79	nucleus	GO:0060627 regulation of vesicle-mediated transport; GO:0044085 cellular component biogenesis; GO:0065008 regulation of biological quality; GO:0060142 regulation of syncytium formation by plasma membrane fusion; GO:0048666 neuron development; GO:0048869 cellular developmental process; GO:0022008 neurogenesis; GO:0060271 cilium assembly; GO:0044699 single-organism process; GO:0071363 cellular resp…	GO:0060170 ciliary membrane; GO:0016020 membrane; GO:0044421 extracellular region part; GO:0031410 cytoplasmic vesicle; GO:0031090 organelle membrane; GO:0030054 cell junction; GO:0071944 cell periphery; GO:0005737 cytoplasm; GO:0031982 vesicle; GO:0044433 cytoplasmic vesicle part; GO:0055038 recycling endosome membrane; GO:0044424 intracellular part; GO:0005913 cell-cell adherens junction; GO:00…	GO:1901265 nucleoside phosphate binding; GO:0005515 protein binding; GO:0017137 Rab GTPase binding; GO:1901363 heterocyclic compound binding; GO:0097159 organic cyclic compound binding; GO:0098641 cadherin binding involved in cell-cell adhesion; GO:0032553 ribonucleotide binding; GO:0017016 Ras GTPase binding; GO:0005488 binding; GO:0032550 purine ribonucleoside binding; GO:0045296 cadherin bindi…	K12483	EHD1; EH domain-containing protein 1	mmu04144 Endocytosis	IPR030381; IPR000261; IPR027417; IPR011992; IPR002048; IPR031692;	Dynamin-type guanine nucleotide-binding (G) domain; EH domain; P-loop containing nucleoside triphosphate hydrolase; EF-hand domain pair; EF-hand domain; EH domain-containing protein, N-terminal;
P42227	Signal transducer and activator of transcription 3 OS=Mus musculus OX=10090 GN=Stat3 PE=1 SV=2	1.357	Up	0.0053794	Stat3	88.053	27.9	20	24	20	1.086	1.253	1.184	0.81	0.92	0.867	cytoplasm,nucleus	GO:0044700 single organism signaling; GO:0010941 regulation of cell death; GO:0045980 negative regulation of nucleotide metabolic process; GO:0022414 reproductive process; GO:0010608 posttranscriptional regulation of gene expression; GO:0002292 T cell differentiation involved in immune response; GO:0042593 glucose homeostasis; GO:0009891 positive regulation of biosynthetic process; GO:0044237 cel…	GO:0016020 membrane; GO:0031090 organelle membrane; GO:0071944 cell periphery; GO:0005737 cytoplasm; GO:0032991 macromolecular complex; GO:0044424 intracellular part; GO:0005623 cell; GO:0044422 organelle part; GO:0044427 chromosomal part; GO:0043228 non-membrane-bounded organelle; GO:0005740 mitochondrial envelope; GO:0031974 membrane-enclosed lumen; GO:0005654 nucleoplasm; GO:0070013 intracellu…	GO:0000981 RNA polymerase II transcription factor activity, sequence-specific DNA binding; GO:0031490 chromatin DNA binding; GO:0019903 protein phosphatase binding; GO:0001077 transcriptional activator activity, RNA polymerase II core promoter proximal region sequence-specific binding; GO:0035259 glucocorticoid receptor binding; GO:0005102 receptor binding; GO:0003690 double-stranded DNA binding;…	K04692	STAT3; signal transducer and activator of transcription 3	mmu01521 EGFR tyrosine kinase inhibitor resistance; mmu04062 Chemokine signaling pathway; mmu04066 HIF-1 signaling pathway; mmu04068 FoxO signaling pathway; mmu04217 Necroptosis; mmu04550 Signaling pathways regulating pluripotency of stem cells; mmu04630 JAK-STAT signaling pathway; mmu04659 Th17 cell differentiation; mmu04917 Prolactin signaling pathway; mmu04920 Adipocytokine signaling pathway; …	IPR000980; IPR013801; IPR012345; IPR008967; IPR011992; IPR013800; IPR013799; IPR015988;	SH2 domain; STAT transcription factor, DNA-binding; STAT transcription factor, DNA-binding, subdomain; p53-like transcription factor, DNA-binding; EF-hand domain pair; STAT transcription factor, all-alpha domain; STAT transcription factor, protein interaction; STAT transcription factor, coiled coil;
Q64521	Glycerol-3-phosphate dehydrogenase, mitochondrial OS=Mus musculus OX=10090 GN=Gpd2 PE=1 SV=2	1.356	Up	0.033918	Gpd2	80.953	48.1	32	50	32	0.965	1.267	1.266	0.893	0.865	0.821	mitochondria	GO:0044707 single-multicellular organism process; GO:0016051 carbohydrate biosynthetic process; GO:0043010 camera-type eye development; GO:0019319 hexose biosynthetic process; GO:1901615 organic hydroxy compound metabolic process; GO:0006066 alcohol metabolic process; GO:0044275 cellular carbohydrate catabolic process; GO:0006071 glycerol metabolic process; GO:0044699 single-organism process; GO:…	GO:0043229 intracellular organelle; GO:0016020 membrane; GO:0044429 mitochondrial part; GO:0031090 organelle membrane; GO:0031967 organelle envelope; GO:0044446 intracellular organelle part; GO:0005737 cytoplasm; GO:0032991 macromolecular complex; GO:0044424 intracellular part; GO:0005623 cell; GO:0044422 organelle part; GO:0005739 mitochondrion; GO:0043226 organelle; GO:0043231 intracellular mem…	GO:0016614 oxidoreductase activity, acting on CH-OH group of donors; GO:0016901 oxidoreductase activity, acting on the CH-OH group of donors, quinone or similar compound as acceptor; GO:0052590 sn-glycerol-3-phosphate:ubiquinone oxidoreductase activity; GO:0003824 catalytic activity; GO:0005488 binding; GO:0043167 ion binding; GO:0046872 metal ion binding; GO:0043169 cation binding; GO:0005509 ca…	K00111	glpA, glpD; glycerol-3-phosphate dehydrogenase [EC:1.1.5.3]	mmu00564 Glycerophospholipid metabolism	IPR006076; IPR031656; IPR011992; IPR002048; IPR023753;	FAD dependent oxidoreductase; Alpha-glycerophosphate oxidase, C-terminal; EF-hand domain pair; EF-hand domain; FAD/NAD(P)-binding domain;
P42225	Signal transducer and activator of transcription 1 OS=Mus musculus OX=10090 GN=Stat1 PE=1 SV=1	1.349	Up	0.0044619	Stat1	87.196	39.3	28	74	28	1.234	1.095	1.129	0.801	0.912	0.85	nucleus	GO:0044700 single organism signaling; GO:0010941 regulation of cell death; GO:0009891 positive regulation of biosynthetic process; GO:0046683 response to organophosphorus; GO:0044237 cellular metabolic process; GO:0009607 response to biotic stimulus; GO:0008152 metabolic process; GO:0002053 positive regulation of mesenchymal cell proliferation; GO:0043122 regulation of I-kappaB kinase/NF-kappaB s…	GO:0030425 dendrite; GO:0030054 cell junction; GO:0005737 cytoplasm; GO:0044424 intracellular part; GO:0005913 cell-cell adherens junction; GO:0005911 cell-cell junction; GO:0005623 cell; GO:0044422 organelle part; GO:0044427 chromosomal part; GO:0043228 non-membrane-bounded organelle; GO:0031974 membrane-enclosed lumen; GO:0005654 nucleoplasm; GO:0070013 intracellular organelle lumen; GO:0044454…	GO:0000981 RNA polymerase II transcription factor activity, sequence-specific DNA binding; GO:0005102 receptor binding; GO:0032813 tumor necrosis factor receptor superfamily binding; GO:0003690 double-stranded DNA binding; GO:0046983 protein dimerization activity; GO:0005515 protein binding; GO:0051427 hormone receptor binding; GO:0004871 signal transducer activity; GO:0000987 core promoter proxi…	K11220	STAT1; signal transducer and activator of transcription 1	mmu04062 Chemokine signaling pathway; mmu04217 Necroptosis; mmu04380 Osteoclast differentiation; mmu04620 Toll-like receptor signaling pathway; mmu04621 NOD-like receptor signaling pathway; mmu04625 C-type lectin receptor signaling pathway; mmu04630 JAK-STAT signaling pathway; mmu04658 Th1 and Th2 cell differentiation; mmu04659 Th17 cell differentiation; mmu04917 Prolactin signaling pathway; mmu0…	IPR022752; IPR013801; IPR000980; IPR012345; IPR008967; IPR013800; IPR013799; IPR011992; IPR015988;	Signal transducer and activation of transcription 1, TAZ2 binding domain, C-terminal; STAT transcription factor, DNA-binding; SH2 domain; STAT transcription factor, DNA-binding, subdomain; p53-like transcription factor, DNA-binding; STAT transcription factor, all-alpha domain; STAT transcription factor, protein interaction; EF-hand domain pair; STAT transcription factor, coiled coil;
Q8C7U7	Polypeptide N-acetylgalactosaminyltransferase 6 OS=Mus musculus OX=10090 GN=Galnt6 PE=2 SV=1	1.348	Up	0.046519	Galnt6	71.536	15.3	7	7	7	1.062	1.22	1.189	1.032	0.796	0.746	mitochondria	GO:0006486 protein glycosylation; GO:0043413 macromolecule glycosylation; GO:0009101 glycoprotein biosynthetic process; GO:0044763 single-organism cellular process; GO:0044267 cellular protein metabolic process; GO:0009100 glycoprotein metabolic process; GO:0044699 single-organism process; GO:0009058 biosynthetic process; GO:0044238 primary metabolic process; GO:0044237 cellular metabolic process…	GO:0043229 intracellular organelle; GO:0016020 membrane; GO:0098588 bounding membrane of organelle; GO:0031090 organelle membrane; GO:0044446 intracellular organelle part; GO:0005737 cytoplasm; GO:0000139 Golgi membrane; GO:0031224 intrinsic component of membrane; GO:0012505 endomembrane system; GO:0044424 intracellular part; GO:0005623 cell; GO:0016021 integral component of membrane; GO:0044422 …	GO:0004653 polypeptide N-acetylgalactosaminyltransferase activity; GO:0016758 transferase activity, transferring hexosyl groups; GO:0003824 catalytic activity; GO:0005488 binding; GO:0043167 ion binding; GO:0030246 carbohydrate binding; GO:0046872 metal ion binding; GO:0043169 cation binding; GO:0008194 UDP-glycosyltransferase activity; GO:0016757 transferase activity, transferring glycosyl group…	K00710	GALNT; polypeptide N-acetylgalactosaminyltransferase [EC:2.4.1.41]	mmu00512 Mucin type O-glycan biosynthesis; mmu00514 Other types of O-glycan biosynthesis; mmu01100 Metabolic pathways	IPR029044; IPR000772; IPR001173;	Nucleotide-diphospho-sugar transferases; Ricin B, lectin domain; Glycosyltransferase 2-like;
Q99MU3	Double-stranded RNA-specific adenosine deaminase OS=Mus musculus OX=10090 GN=Adar PE=1 SV=2	1.345	Up	0.0040987	Adar	130.45	13.7	15	20	15	1.209	1.091	1.149	0.918	0.849	0.798	nucleus	GO:0044085 cellular component biogenesis; GO:0010941 regulation of cell death; GO:0043009 chordate embryonic development; GO:0010608 posttranscriptional regulation of gene expression; GO:0098542 defense response to other organism; GO:0031347 regulation of defense response; GO:0009451 RNA modification; GO:0044237 cellular metabolic process; GO:0009607 response to biotic stimulus; GO:0008152 metabo…	GO:0043229 intracellular organelle; GO:0016020 membrane; GO:0043232 intracellular non-membrane-bounded organelle; GO:0044446 intracellular organelle part; GO:0005737 cytoplasm; GO:0032991 macromolecular complex; GO:0031981 nuclear lumen; GO:0044424 intracellular part; GO:0005681 spliceosomal complex; GO:0005730 nucleolus; GO:0005623 cell; GO:0044530 supraspliceosomal complex; GO:0044422 organelle…	GO:0003723 RNA binding; GO:0003677 DNA binding; GO:0004000 adenosine deaminase activity; GO:0003690 double-stranded DNA binding; GO:0043167 ion binding; GO:0016787 hydrolase activity; GO:0005515 protein binding; GO:0003692 left-handed Z-DNA binding; GO:1901363 heterocyclic compound binding; GO:0097159 organic cyclic compound binding; GO:0016814 hydrolase activity, acting on carbon-nitrogen (but n…	K12968	ADAR, ADAR1; double-stranded RNA-specific adenosine deaminase [EC:3.5.4.37]	mmu04623 Cytosolic DNA-sensing pathway; mmu05162 Measles; mmu05164 Influenza A	IPR011991; IPR002466; IPR000607; IPR014720;	Winged helix-turn-helix DNA-binding domain; Adenosine deaminase/editase; Double-stranded RNA-specific adenosine deaminase (DRADA); Double-stranded RNA-binding domain;
Q9EQ06	Estradiol 17-beta-dehydrogenase 11 OS=Mus musculus OX=10090 GN=Hsd17b11 PE=1 SV=1	1.344	Up	0.0159429	Hsd17b11	32.88	40.9	14	24	14	1.029	1.19	1.172	0.939	0.808	0.777	endoplasmic reticulum	GO:0065008 regulation of biological quality; GO:0006710 androgen catabolic process; GO:0044699 single-organism process; GO:0009058 biosynthetic process; GO:0044237 cellular metabolic process; GO:0071704 organic substance metabolic process; GO:0008610 lipid biosynthetic process; GO:0008209 androgen metabolic process; GO:0008152 metabolic process; GO:1901361 organic cyclic compound catabolic proces…	GO:0043226 organelle; GO:0043229 intracellular organelle; GO:0043232 intracellular non-membrane-bounded organelle; GO:0044464 cell part; GO:0005622 intracellular; GO:0005737 cytoplasm; GO:0044424 intracellular part; GO:0005811 lipid particle; GO:0005623 cell; GO:0005576 extracellular region; GO:0043228 non-membrane-bounded organelle;	GO:0016614 oxidoreductase activity, acting on CH-OH group of donors; GO:0016229 steroid dehydrogenase activity; GO:0016616 oxidoreductase activity, acting on the CH-OH group of donors, NAD or NADP as acceptor; GO:0004303 estradiol 17-beta-dehydrogenase activity; GO:0033764 steroid dehydrogenase activity, acting on the CH-OH group of donors, NAD or NADP as acceptor; GO:0003824 catalytic activity; …				IPR016040;	NAD(P)-binding domain;
Q6Q899	Probable ATP-dependent RNA helicase DDX58 OS=Mus musculus OX=10090 GN=Ddx58 PE=1 SV=2	1.342	Up	0.0050403	Ddx58	105.97	29.6	29	44	29	1.264	1.11	1.114	0.838	0.92	0.841	cytoplasm	GO:0044700 single organism signaling; GO:0032481 positive regulation of type I interferon production; GO:1903533 regulation of protein targeting; GO:0032647 regulation of interferon-alpha production; GO:0098542 defense response to other organism; GO:0009891 positive regulation of biosynthetic process; GO:0031347 regulation of defense response; GO:0009607 response to biotic stimulus; GO:0009605 re…	GO:0016020 membrane; GO:0071944 cell periphery; GO:0030054 cell junction; GO:0032587 ruffle membrane; GO:0005737 cytoplasm; GO:0044424 intracellular part; GO:0005911 cell-cell junction; GO:0005623 cell; GO:0043228 non-membrane-bounded organelle; GO:0005856 cytoskeleton; GO:0070160 occluding junction; GO:0098590 plasma membrane region; GO:0031256 leading edge membrane; GO:0005622 intracellular; GO…	GO:1901265 nucleoside phosphate binding; GO:0031625 ubiquitin protein ligase binding; GO:0003690 double-stranded DNA binding; GO:0016817 hydrolase activity, acting on acid anhydrides; GO:0016787 hydrolase activity; GO:0005515 protein binding; GO:1901363 heterocyclic compound binding; GO:0097159 organic cyclic compound binding; GO:0016462 pyrophosphatase activity; GO:0042802 identical protein bind…	K12646	DDX58, RIG-I; ATP-dependent RNA helicase DDX58 [EC:3.6.3.14]	mmu04064 NF-kappa B signaling pathway; mmu04622 RIG-I-like receptor signaling pathway; mmu04623 Cytosolic DNA-sensing pathway; mmu05160 Hepatitis C; mmu05161 Hepatitis B; mmu05162 Measles; mmu05164 Influenza A; mmu05168 Herpes simplex virus 1 infection; mmu05169 Epstein-Barr virus infection	IPR031964; IPR006935; IPR021673; IPR014001; IPR027417; IPR001650; IPR011029;	Caspase recruitment domain; Helicase/UvrB, N-terminal; C-terminal domain of RIG-I; Helicase superfamily 1/2, ATP-binding domain; P-loop containing nucleoside triphosphate hydrolase; Helicase, C-terminal; Death-like domain;
P27046	Alpha-mannosidase 2 OS=Mus musculus OX=10090 GN=Man2a1 PE=1 SV=2	1.342	Up	0.032399	Man2a1	131.63	26.2	29	45	28	1.023	1.212	1.2	0.984	0.792	0.784	endoplasmic reticulum	GO:0043413 macromolecule glycosylation; GO:0048732 gland development; GO:0060042 retina morphogenesis in camera-type eye; GO:0030323 respiratory tube development; GO:0043009 chordate embryonic development; GO:0006517 protein deglycosylation; GO:0048869 cellular developmental process; GO:0022008 neurogenesis; GO:0044699 single-organism process; GO:0009058 biosynthetic process; GO:0044237 cellular …	GO:0043229 intracellular organelle; GO:0016020 membrane; GO:0005615 extracellular space; GO:0044421 extracellular region part; GO:0098588 bounding membrane of organelle; GO:0031090 organelle membrane; GO:0031982 vesicle; GO:0005737 cytoplasm; GO:0044446 intracellular organelle part; GO:0005801 cis-Golgi network; GO:0000139 Golgi membrane; GO:0031224 intrinsic component of membrane; GO:0012505 end…	GO:0015924 mannosyl-oligosaccharide mannosidase activity; GO:0015923 mannosidase activity; GO:0043167 ion binding; GO:0004559 alpha-mannosidase activity; GO:0004553 hydrolase activity, hydrolyzing O-glycosyl compounds; GO:0016787 hydrolase activity; GO:0008270 zinc ion binding; GO:0016799 hydrolase activity, hydrolyzing N-glycosyl compounds; GO:0046914 transition metal ion binding; GO:0003824 cat…	K01231	MAN2; alpha-mannosidase II [EC:3.2.1.114]	mmu00510 N-Glycan biosynthesis; mmu00513 Various types of N-glycan biosynthesis; mmu01100 Metabolic pathways	IPR027291; IPR028995; IPR000602; IPR011682; IPR015341; IPR011013; IPR011330; IPR013780;	Glycoside hydrolase 38/57, N-terminal domain; Glycoside hydrolase families 57/38, central domain; Glycoside hydrolase family 38, N-terminal domain; Glycosyl hydrolase family 38, C-terminal; Glycoside hydrolase family 38, central domain; Galactose mutarotase-like domain; Glycoside hydrolase/deacetylase, beta/alpha-barrel; Glycosyl hydrolase, all-beta;
Q4VC33	E3 ubiquitin-protein transferase MAEA OS=Mus musculus OX=10090 GN=Maea PE=1 SV=1	1.339	Up	0.024697	Maea	45.336	6.6	3	3	3	1.206	1.143	1.108	1.001	0.816	0.764	cytoplasm,nucleus	GO:0021700 developmental maturation; GO:0010941 regulation of cell death; GO:0065008 regulation of biological quality; GO:0002262 myeloid cell homeostasis; GO:0048869 cellular developmental process; GO:0044699 single-organism process; GO:0043353 enucleate erythrocyte differentiation; GO:0033032 regulation of myeloid cell apoptotic process; GO:0044237 cellular metabolic process; GO:0022610 biologi…	GO:0016020 membrane; GO:0005938 cell cortex; GO:0071944 cell periphery; GO:0099568 cytoplasmic region; GO:0005737 cytoplasm; GO:0030863 cortical cytoskeleton; GO:0032991 macromolecular complex; GO:0031224 intrinsic component of membrane; GO:0030864 cortical actin cytoskeleton; GO:0044424 intracellular part; GO:0005887 integral component of plasma membrane; GO:0005623 cell; GO:0032155 cell divisio…	GO:0003779 actin binding; GO:0005515 protein binding; GO:0008092 cytoskeletal protein binding; GO:0005488 binding;	K18624	MAEA, EMP; macrophage erythroblast attacher		IPR024964; IPR013083; IPR006595; IPR006594; IPR013144;	CTLH/CRA C-terminal to LisH motif domain; Zinc finger, RING/FYVE/PHD-type; CTLH, C-terminal LisH motif; LIS1 homology motif; CRA domain;
P58801	Receptor-interacting serine/threonine-protein kinase 2 OS=Mus musculus OX=10090 GN=Ripk2 PE=1 SV=1	1.335	Up	0.042521	Ripk2	60.399	6.7	3	3	3	1.31	1.047	1.091	0.797	0.986	0.8	cytoplasm	GO:0044700 single organism signaling; GO:0002694 regulation of leukocyte activation; GO:0010941 regulation of cell death; GO:0032872 regulation of stress-activated MAPK cascade; GO:0032680 regulation of tumor necrosis factor production; GO:0098542 defense response to other organism; GO:0018212 peptidyl-tyrosine modification; GO:0035872 nucleotide-binding domain, leucine rich repeat containing rec…	GO:0043229 intracellular organelle; GO:0043232 intracellular non-membrane-bounded organelle; GO:0031982 vesicle; GO:0005737 cytoplasm; GO:0032991 macromolecular complex; GO:0044424 intracellular part; GO:0005829 cytosol; GO:0005623 cell; GO:0043228 non-membrane-bounded organelle; GO:0043226 organelle; GO:0005856 cytoskeleton; GO:0005622 intracellular; GO:0044464 cell part; GO:0043234 protein comp…	GO:1901265 nucleoside phosphate binding; GO:0016773 phosphotransferase activity, alcohol group as acceptor; GO:0005102 receptor binding; GO:0046983 protein dimerization activity; GO:0050700 CARD domain binding; GO:0004713 protein tyrosine kinase activity; GO:0030274 LIM domain binding; GO:0005515 protein binding; GO:0004672 protein kinase activity; GO:0004871 signal transducer activity; GO:190136…	K08846	RIPK2; receptor-interacting serine/threonine-protein kinase 2 [EC:2.7.11.1]	mmu04621 NOD-like receptor signaling pathway; mmu04722 Neurotrophin signaling pathway; mmu05152 Tuberculosis	IPR000719; IPR001245; IPR011029; IPR001315; IPR011009;	Protein kinase domain; Serine-threonine/tyrosine-protein kinase catalytic domain; Death-like domain; CARD domain; Protein kinase-like domain;
Q78RX3	Small integral membrane protein 12 OS=Mus musculus OX=10090 GN=Smim12 PE=3 SV=1	1.334	Up	0.0099833	Smim12	10.795	20.7	2	2	2	1.049	1.224	1.179	0.923	0.866	0.799	extracellular		GO:0031224 intrinsic component of membrane; GO:0016020 membrane; GO:0016021 integral component of membrane; GO:0044425 membrane part;
P97287	Induced myeloid leukemia cell differentiation protein Mcl-1 homolog OS=Mus musculus OX=10090 GN=Mcl1 PE=1 SV=3	1.327	Up	0.024665	Mcl1	35.217	28.1	8	8	8	1.205	1.122	1.15	1.014	0.827	0.78	mitochondria,peroxisome	GO:0044700 single organism signaling; GO:0010941 regulation of cell death; GO:0009968 negative regulation of signal transduction; GO:0007166 cell surface receptor signaling pathway; GO:0048869 cellular developmental process; GO:0023051 regulation of signaling; GO:0043523 regulation of neuron apoptotic process; GO:1902533 positive regulation of intracellular signal transduction; GO:1900409 positiv…	GO:0005759 mitochondrial matrix; GO:0043229 intracellular organelle; GO:0016020 membrane; GO:0097136 Bcl-2 family protein complex; GO:0044429 mitochondrial part; GO:0005737 cytoplasm; GO:0044446 intracellular organelle part; GO:0031981 nuclear lumen; GO:0031224 intrinsic component of membrane; GO:0032991 macromolecular complex; GO:0044424 intracellular part; GO:0005829 cytosol; GO:0005623 cell; G…	GO:0051434 BH3 domain binding; GO:0070513 death domain binding; GO:0046982 protein heterodimerization activity; GO:0051400 BH domain binding; GO:0005488 binding; GO:0046983 protein dimerization activity; GO:0019904 protein domain specific binding; GO:0005515 protein binding;	K02539	MCL1; myeloid leukemia cell differntiation protein MCL-1	mmu04151 PI3K-Akt signaling pathway; mmu04210 Apoptosis; mmu04630 JAK-STAT signaling pathway; mmu05206 MicroRNAs in cancer
P35564	Calnexin OS=Mus musculus OX=10090 GN=Canx PE=1 SV=1	1.327	Up	0.042398	Canx	67.277	48.2	37	79	37	1.061	1.196	1.153	1.021	0.774	0.774	endoplasmic reticulum	GO:0051640 organelle localization; GO:0046907 intracellular transport; GO:0061077 chaperone-mediated protein folding; GO:0044699 single-organism process; GO:0099504 synaptic vesicle cycle; GO:0051234 establishment of localization; GO:0006457 protein folding; GO:0099003 vesicle-mediated transport in synapse; GO:0051649 establishment of localization in cell; GO:0072583 clathrin-dependent endocytosi…	GO:0030425 dendrite; GO:0016020 membrane; GO:0044421 extracellular region part; GO:0099568 cytoplasmic region; GO:0005737 cytoplasm; GO:0032838 cell projection cytoplasm; GO:0043025 neuronal cell body; GO:0032991 macromolecular complex; GO:0005623 cell; GO:0044422 organelle part; GO:0043197 dendritic spine; GO:0043228 non-membrane-bounded organelle; GO:0070062 extracellular exosome; GO:0032839 de…	GO:0003723 RNA binding; GO:0034185 apolipoprotein binding; GO:0005102 receptor binding; GO:0043167 ion binding; GO:0005515 protein binding; GO:0035255 ionotropic glutamate receptor binding; GO:1901363 heterocyclic compound binding; GO:0097159 organic cyclic compound binding; GO:0035254 glutamate receptor binding; GO:0097367 carbohydrate derivative binding; GO:0005488 binding; GO:0003676 nucleic a…	K08054	CANX; calnexin	mmu04141 Protein processing in endoplasmic reticulum; mmu04145 Phagosome; mmu04612 Antigen processing and presentation; mmu04918 Thyroid hormone synthesis; mmu05166 Human T-cell leukemia virus 1 infection	IPR009033; IPR013320;	Calreticulin/calnexin, P domain; Concanavalin A-like lectin/glucanase domain;
O88939	Zinc finger and BTB domain-containing protein 7A OS=Mus musculus OX=10090 GN=Zbtb7a PE=1 SV=2	1.325	Up	0.038681	Zbtb7a	60.28	9	4	4	4	1.082	1.299	1.142	1.025	0.833	0.801	nucleus	GO:0051216 cartilage development; GO:0097659 nucleic acid-templated transcription; GO:0048869 cellular developmental process; GO:0044699 single-organism process; GO:0009058 biosynthetic process; GO:0044237 cellular metabolic process; GO:0051253 negative regulation of RNA metabolic process; GO:2001141 regulation of RNA biosynthetic process; GO:0008152 metabolic process; GO:0043170 macromolecule me…	GO:0043226 organelle; GO:0043231 intracellular membrane-bounded organelle; GO:0043229 intracellular organelle; GO:0005634 nucleus; GO:0044464 cell part; GO:0005622 intracellular; GO:0044424 intracellular part; GO:0043227 membrane-bounded organelle; GO:0005623 cell;	GO:0000981 RNA polymerase II transcription factor activity, sequence-specific DNA binding; GO:0003677 DNA binding; GO:0000976 transcription regulatory region sequence-specific DNA binding; GO:0003690 double-stranded DNA binding; GO:0043167 ion binding; GO:1990837 sequence-specific double-stranded DNA binding; GO:0001012 RNA polymerase II regulatory region DNA binding; GO:0005515 protein binding; …	K10494	ZBTB7; zinc finger and BTB domain-containing protein 7		IPR015880; IPR011333; IPR007087; IPR000210; IPR013087;	Zinc finger, C2H2-like; SKP1/BTB/POZ domain; Zinc finger, C2H2; BTB/POZ domain; Zinc finger C2H2-type/integrase DNA-binding domain;
Q8K2C8	Glycerol-3-phosphate acyltransferase 4 OS=Mus musculus OX=10090 GN=Gpat4 PE=1 SV=1	1.325	Up	0.040321	Gpat4	52.181	2.6	1	1	1	1.044	1.18	1.22	0.997	0.855	0.748	endoplasmic reticulum	GO:0046470 phosphatidylcholine metabolic process; GO:0021700 developmental maturation; GO:0065008 regulation of biological quality; GO:0046486 glycerolipid metabolic process; GO:0048732 gland development; GO:0048869 cellular developmental process; GO:0008654 phospholipid biosynthetic process; GO:0044699 single-organism process; GO:0044255 cellular lipid metabolic process; GO:0009058 biosynthetic …	GO:0043229 intracellular organelle; GO:0016020 membrane; GO:0042175 nuclear outer membrane-endoplasmic reticulum membrane network; GO:0005783 endoplasmic reticulum; GO:0044446 intracellular organelle part; GO:0005737 cytoplasm; GO:0031224 intrinsic component of membrane; GO:0012505 endomembrane system; GO:0044424 intracellular part; GO:0005623 cell; GO:0016021 integral component of membrane; GO:0…	GO:0004366 glycerol-3-phosphate O-acyltransferase activity; GO:0016746 transferase activity, transferring acyl groups; GO:0016747 transferase activity, transferring acyl groups other than amino-acyl groups; GO:0003824 catalytic activity; GO:0016740 transferase activity; GO:0008374 O-acyltransferase activity;	K13506	GPAT3_4, AGPAT9, AGPAT6; glycerol-3-phosphate O-acyltransferase 3/4 [EC:2.3.1.15]	mmu00561 Glycerolipid metabolism; mmu00564 Glycerophospholipid metabolism; mmu01100 Metabolic pathways	IPR002123;	Phospholipid/glycerol acyltransferase;
Q78PG9	Coiled-coil domain-containing protein 25 OS=Mus musculus OX=10090 GN=Ccdc25 PE=1 SV=1	1.322	Up	0.04188	Ccdc25	24.48	27.9	6	9	6	1.169	1.064	1.174	0.964	0.713	0.901	nucleus		GO:0070062 extracellular exosome; GO:0043226 organelle; GO:0044421 extracellular region part; GO:0031982 vesicle; GO:1903561 extracellular vesicle; GO:0043227 membrane-bounded organelle; GO:0005576 extracellular region; GO:0043230 extracellular organelle;					IPR008532;	Domain of unknown function DUF814;
P70255	Nuclear factor 1 C-type OS=Mus musculus OX=10090 GN=Nfic PE=1 SV=1	1.32	Up	0.0104631	Nfic	48.768	7.7	3	3	3	1.165	1.14	1.121	0.879	0.769	0.947	nucleus	GO:0097659 nucleic acid-templated transcription; GO:0009891 positive regulation of biosynthetic process; GO:0044699 single-organism process; GO:0009058 biosynthetic process; GO:0051253 negative regulation of RNA metabolic process; GO:0044237 cellular metabolic process; GO:2001141 regulation of RNA biosynthetic process; GO:0008152 metabolic process; GO:0009893 positive regulation of metabolic proc…	GO:0043229 intracellular organelle; GO:0043232 intracellular non-membrane-bounded organelle; GO:0044446 intracellular organelle part; GO:0031981 nuclear lumen; GO:0044424 intracellular part; GO:0044452 nucleolar part; GO:0005730 nucleolus; GO:0005623 cell; GO:0001650 fibrillar center; GO:0044422 organelle part; GO:0043228 non-membrane-bounded organelle; GO:0031974 membrane-enclosed lumen; GO:0043…	GO:0001228 transcriptional activator activity, RNA polymerase II transcription regulatory region sequence-specific binding; GO:0000981 RNA polymerase II transcription factor activity, sequence-specific DNA binding; GO:0003677 DNA binding; GO:0000976 transcription regulatory region sequence-specific DNA binding; GO:0001077 transcriptional activator activity, RNA polymerase II core promoter proxima…	K09170	NFIC; nuclear factor I/C		IPR019548; IPR003619; IPR020604;	CTF transcription factor/nuclear factor 1, N-terminal; MAD homology 1, Dwarfin-type; CTF transcription factor/nuclear factor 1, DNA-binding domain;
[truncated: 78 more rows]
